# Supplementary material for: ﻿Taxonomic notes on the genus Baetiella Uéno, 1931 (Ephemeroptera, Baetidae), with description of three new species from Thailand
Source: Zookeys. 2024 May 9;1200:303–52. doi: 10.3897/zookeys.1200.116787 (PMC11099474; doi:10.3897/zookeys.1200.116787)
Supplement: XML Treatment for Baetiella (Baetiella) baei [file zookeys.1200.116787-treatment1.xml]

<!DOCTYPE tp:taxon-treatment
  PUBLIC "-//TaxonX//DTD Taxonomic Treatment Publishing DTD v0 20100105//EN" "tax-treatment-NSO.dtd">
<tp:taxon-treatment xmlns:tp="http://www.plazi.org/taxpub"><tp:treatment-meta><kwd-group><label>Taxon classification</label><kwd>
                <named-content content-type="kingdom">Animalia</named-content>
              </kwd><kwd>
                <named-content content-type="order">Ephemeroptera</named-content>
              </kwd><kwd>
                <named-content content-type="family">Baetidae</named-content>
              </kwd></kwd-group><mixed-citation publication-type="journal"><person-group><name><surname>Phlai-ngam</surname><given-names>Sirikamon</given-names></name><name><surname>Boonsoong</surname><given-names>Boonsatien</given-names></name><name><surname>Gattolliat</surname><given-names>Jean-Luc</given-names></name><name><surname>Tungpairojwong</surname><given-names>Nisarat</given-names></name></person-group><article-title>﻿Taxonomic notes on the genus <italic><tp:taxon-name><tp:taxon-name-part taxon-name-part-type="genus" reg="Baetiella">Baetiella</tp:taxon-name-part></tp:taxon-name></italic> Uéno, 1931 (<tp:taxon-name><tp:taxon-name-part taxon-name-part-type="order">Ephemeroptera</tp:taxon-name-part></tp:taxon-name>, <tp:taxon-name><tp:taxon-name-part taxon-name-part-type="family">Baetidae</tp:taxon-name-part></tp:taxon-name>), with description of three new species from Thailand</article-title><source>Zookeys</source><day>09</day><month>05</month><year>2024</year><volume>1200</volume><fpage>303</fpage><lpage>352</lpage><pub-id pub-id-type="doi">10.3897/zookeys.1200.116787</pub-id></mixed-citation></tp:treatment-meta><tp:nomenclature><label>﻿</label><tp:taxon-name><object-id xmlns:xlink="http://www.w3.org/1999/xlink" content-type="arpha" xlink:type="simple">41299497-B654-5813-A492-EE3DCB35084E</object-id><tp:taxon-name-part taxon-name-part-type="genus" reg="Baetiella">Baetiella</tp:taxon-name-part> (<tp:taxon-name-part taxon-name-part-type="subgenus" reg="Baetiella">Baetiella</tp:taxon-name-part>) <tp:taxon-name-part taxon-name-part-type="species" reg="baei">baei</tp:taxon-name-part><object-id xmlns:xlink="http://www.w3.org/1999/xlink" content-type="zoobank" xlink:type="simple">https://zoobank.org/52ED7710-6A18-4404-9C0A-F0C0442EB65F</object-id></tp:taxon-name><tp:taxon-status xmlns:xlink="http://www.w3.org/1999/xlink" xlink:type="simple">sp. nov.</tp:taxon-status><xref ref-type="fig" rid="F2">Figs 2</xref><xref ref-type="fig" rid="F3">, 3</xref><xref ref-type="fig" rid="F4">, 4</xref><xref ref-type="fig" rid="F5">, 5</xref><xref ref-type="fig" rid="F6">, 6</xref><xref ref-type="fig" rid="F7">, 7</xref></tp:nomenclature><tp:treatment-sec sec-type="type material" id="SECID0EMIAG"><title>Type material examined.</title><p><bold><italic>Holotype</italic>.</bold> Thailand, One larva on slide (<named-content xmlns:xlink="http://www.w3.org/1999/xlink" content-type="dwc:institutional_code" xlink:title="Collection of Aquatic Insects of Department of Biology at Khon Kaen University in Khon Kaen" xlink:href="http://grbio.org/institution/khon-kaen-university" xlink:type="simple">KKU</named-content>-AIC), Chiang Mai, Chom Thong district, Ban Luang, Siribhum waterfall, <named-content xmlns:xlink="http://www.w3.org/1999/xlink" content-type="dwc:verbatimCoordinates" xlink:type="simple"><named-content content-type="geo-json" specific-use="{&#34;type&#34;:&#34;Point&#34;,&#34;coordinates&#34;:[98.513831,18.547228]}" id="NCID0E5IAG" xlink:type="simple">18°32'50.02"N, 98°30'49.79"E</named-content></named-content>, 1,359 m, 27.XII.2022, S. Phlai-ngam and B. Boonsoong leg. <bold><italic>Paratypes</italic>.</bold> One larva on slide, 2 larvae on stubs, 3 larvae in alcohol, same data as holotype (<named-content xmlns:xlink="http://www.w3.org/1999/xlink" content-type="dwc:institutional_code" xlink:title="Collection of Aquatic Insects of Department of Biology at Khon Kaen University in Khon Kaen" xlink:href="http://grbio.org/institution/khon-kaen-university" xlink:type="simple">KKU</named-content>-AIC).</p></tp:treatment-sec><tp:treatment-sec sec-type="material" id="SECID0ELJAG"><title>Other material examined.</title><p>Five larvae in alcohol (<named-content xmlns:xlink="http://www.w3.org/1999/xlink" content-type="dwc:institutional_code" xlink:title="Collection of Aquatic Insects of Department of Biology at Khon Kaen University in Khon Kaen" xlink:href="http://grbio.org/institution/khon-kaen-university" xlink:type="simple">KKU</named-content>-AIC), Thailand, Mae Hong Son, Pai district, Mo Pang waterfall, <named-content xmlns:xlink="http://www.w3.org/1999/xlink" content-type="dwc:verbatimCoordinates" xlink:type="simple"><named-content content-type="geo-json" specific-use="{&#34;type&#34;:&#34;Point&#34;,&#34;coordinates&#34;:[98.375797,19.378831]}" id="NCID0EYJAG" xlink:type="simple">19°22'43.79"N, 98°22'32.87"E</named-content></named-content>, 855 m, 10.V.2023., S. Phlai-ngam leg. Six larvae in alcohol (two in <named-content xmlns:xlink="http://www.w3.org/1999/xlink" content-type="dwc:institutional_code" xlink:title="Muséum cantonal des sciences naturelles, Department of Zoology" xlink:href="http://grbio.org/institution/musee-zoologique-0" xlink:type="simple">MZL</named-content>: GBIFCH01118450; four in <abbrev xmlns:xlink="http://www.w3.org/1999/xlink" xlink:title="Zoological Museum at Kasetsart University in Bangkok" id="ABBRID0EBKAG" xlink:type="simple">ZMKU</abbrev>), Chiang Mai, Chom Thong district, Ban Luang, Siribhum waterfall, <named-content xmlns:xlink="http://www.w3.org/1999/xlink" content-type="dwc:verbatimCoordinates" xlink:type="simple"><named-content content-type="geo-json" specific-use="{&#34;type&#34;:&#34;Point&#34;,&#34;coordinates&#34;:[98.513831,18.547228]}" id="NCID0EIKAG" xlink:type="simple">18°32'50.02"N, 98°30'49.79"E</named-content></named-content>, 1,359 m, 17.XII.2020, B. Boonsoong leg.</p></tp:treatment-sec><tp:treatment-sec sec-type="diagnosis" id="SECID0ENKAG"><title>Diagnosis.</title><p>The larvae of <italic><tp:taxon-name><tp:taxon-name-part taxon-name-part-type="genus" reg="Baetiella">Baetiella</tp:taxon-name-part><tp:taxon-name-part taxon-name-part-type="species" reg="baei">baei</tp:taxon-name-part></tp:taxon-name></italic> sp. nov. are similar to <italic><tp:taxon-name><tp:taxon-name-part taxon-name-part-type="genus" reg="Baetiella">Baetiella</tp:taxon-name-part><tp:taxon-name-part taxon-name-part-type="species" reg="marginata">marginata</tp:taxon-name-part></tp:taxon-name></italic> Braasch, 1983 and <italic><tp:taxon-name><tp:taxon-name-part taxon-name-part-type="genus" reg="Baetiella">Baetiella</tp:taxon-name-part><tp:taxon-name-part taxon-name-part-type="species" reg="muchei">muchei</tp:taxon-name-part></tp:taxon-name></italic> Braasch, 1978; they share the reduction of their posteromedian protuberances of distal tergites (<xref ref-type="bibr" rid="B3">Braasch 1978</xref>, <xref ref-type="bibr" rid="B4">1983</xref>). In addition, <italic><tp:taxon-name><tp:taxon-name-part taxon-name-part-type="genus" reg="Baetiella">Baetiella</tp:taxon-name-part><tp:taxon-name-part taxon-name-part-type="species" reg="baei">baei</tp:taxon-name-part></tp:taxon-name></italic> sp. nov. can be distinguished from other species by the combination of characters (i) distal margin of tergites I–III with a small, reduced, single posteromedian protuberance; (ii) terminal segment of labial palp rounded, asymmetrical, almost fused with segment II and small tip at apex; (iii) labial palp segment II with very small inner apical lobe; (iv) edge between mola and prostheca of both right and left mandibles with a row of small spines; (v) hindwing pad reduced ~2.5–3.0× longer than width; (vi) dorsal margin of femur with a pair of long, stout, simple, subapical setae distally; (vii) distal margin of tergite II–X with multi-dentated, blunt denticles; (viii) distal margin of sternites I–VI smooth without denticles while sternites VII–X with a row of long, spatulate, blunt denticles; (ix) inner margin of paraproct smooth with 3–5 oval scale-like setae along margin; (x) paracercus reduced to one segment.</p></tp:treatment-sec><tp:treatment-sec sec-type="description" id="SECID0EHMAG"><title>Description.</title><p>Coloration (Fig. <xref ref-type="fig" rid="F2">2A</xref>). Head dorsally brownish, with darker brown mark at frontal suture. Thorax dorsally brownish with darker brown pattern. Legs brownish; dorsal surface brownish, pale brown ventrally; dorsal surface of femur with pale brown longitudinal stripe along dorsal margin, tarsus and claw distally darker brown (Fig. <xref ref-type="fig" rid="F2">2B</xref>). Abdominal tergites brownish with dark brown pattern; sternites pale brown (Fig. <xref ref-type="fig" rid="F2">2C</xref>). Caudal filaments brownish.</p><fig id="F2" position="float" orientation="portrait"><object-id xmlns:xlink="http://www.w3.org/1999/xlink" content-type="doi" xlink:type="simple">10.3897/zookeys.1200.116787.figure2</object-id><object-id xmlns:xlink="http://www.w3.org/1999/xlink" content-type="arpha" xlink:type="simple">5A4B5FCE-3EBF-5A86-8A60-82FAE2D9D79D</object-id><label>Figure 2.</label><caption><p><tp:taxon-name><tp:taxon-name-part taxon-name-part-type="genus" reg="Baetiella">Baetiella</tp:taxon-name-part> (<tp:taxon-name-part taxon-name-part-type="subgenus" reg="Baetiella">Baetiella</tp:taxon-name-part>) <tp:taxon-name-part taxon-name-part-type="species" reg="baei">baei</tp:taxon-name-part></tp:taxon-name> sp. nov., larval habitus (paratype) <bold>A</bold> dorsal view <bold>B</bold> lateral view <bold>C</bold> ventral view. Scale bar: 1 mm.</p></caption><graphic xmlns:xlink="http://www.w3.org/1999/xlink" xlink:href="zookeys-1200-303_article-116787__-g002.jpg" position="float" orientation="portrait" xlink:type="simple" id="oo_1044364.jpg"><uri content-type="original_file" xlink:type="simple">https://binary.pensoft.net/fig/1044364</uri></graphic></fig><p><bold><italic>Body</italic>.</bold> Dorsoventrally somewhat flattened (Fig. <xref ref-type="fig" rid="F2">2B</xref>). Paracercus reduced to one segment, cerci subequal to body length .</p><p><bold><italic>Head</italic></bold> ~2× wider than long.</p><p>Antenna (Fig. <xref ref-type="fig" rid="F2">2A</xref>). Length ~2× of head length; scape, pedicel and flagellum without process, without scale bases and spines, covered with scattered, fine setae; flagellum covered with scattered, fine setae in each segment.</p><p><bold><italic>Mouthparts</italic>.</bold> Labrum (Fig. <xref ref-type="fig" rid="F3">3A</xref>). Broad, slightly rectangular; ~2× wider than long; each half of dorsal surface with one central seta and a row of ten long, simple, robust, submarginal setae, proximal part with scattered, fine, simple setae; distal margin with anteromedian notch shallow, lateral margin with a row of long, fine, simple, setae; ventral surface with a row of feathered, setae along distal margin, distolateral margin with a row of feathered, setae and a row of six, short, simple, robust setae near lateral margin, distal part with patch of dense, fine, hair-like setae.</p><fig id="F3" position="float" orientation="portrait"><object-id xmlns:xlink="http://www.w3.org/1999/xlink" content-type="doi" xlink:type="simple">10.3897/zookeys.1200.116787.figure3</object-id><object-id xmlns:xlink="http://www.w3.org/1999/xlink" content-type="arpha" xlink:type="simple">3FEB4476-D730-5C7B-9A78-456E21B7F4AF</object-id><label>Figure 3.</label><caption><p><tp:taxon-name><tp:taxon-name-part taxon-name-part-type="genus" reg="Baetiella">Baetiella</tp:taxon-name-part> (<tp:taxon-name-part taxon-name-part-type="subgenus" reg="Baetiella">Baetiella</tp:taxon-name-part>) <tp:taxon-name-part taxon-name-part-type="species" reg="baei">baei</tp:taxon-name-part></tp:taxon-name> sp. nov., larval morphology <bold>A</bold> labrum <bold>B</bold> right mandible <bold>C</bold> right incisors <bold>D</bold> right prostheca <bold>E</bold> margin of right mandible <bold>F</bold> left mandible <bold>G</bold> left incisors <bold>H</bold> left prostheca <bold>I</bold> margin of left mandible <bold>J</bold> maxilla <bold>K</bold> labium <bold>L</bold> hypopharynx.</p></caption><graphic xmlns:xlink="http://www.w3.org/1999/xlink" xlink:href="zookeys-1200-303_article-116787__-g003.jpg" position="float" orientation="portrait" xlink:type="simple" id="oo_1044365.jpg"><uri content-type="original_file" xlink:type="simple">https://binary.pensoft.net/fig/1044365</uri></graphic></fig><p>Right mandible (Fig. <xref ref-type="fig" rid="F3">3B–E</xref>). Outer and inner incisors partially separated with visible line, incisors well developed (Fig. <xref ref-type="fig" rid="F3">3B</xref>), outer incisor with three denticles and inner incisor with four denticles (Fig. <xref ref-type="fig" rid="F3">3C</xref>); right prostheca (Fig. <xref ref-type="fig" rid="F3">3D</xref>) slender with denticles apically; edge between mola and prostheca smooth with a row of eight small spines (Fig. <xref ref-type="fig" rid="F3">3E</xref>); apex of mola with tuft of spines-like setae; proximal surface with scattered, short, fine, simple setae.</p><p>Left mandible (Fig. <xref ref-type="fig" rid="F3">3F–I</xref>). Outer and inner incisors almost completely fused (Fig. <xref ref-type="fig" rid="F3">3F</xref>), with seven denticles apically (Fig. <xref ref-type="fig" rid="F3">3G</xref>), prostheca robust, apically with small denticles and comb-shaped structure (Fig. <xref ref-type="fig" rid="F3">3H</xref>); edge between mola and prostheca smooth with a row of six small spines (Fig. <xref ref-type="fig" rid="F3">3I</xref>); proximal surface with scattered, short, fine, simple setae.</p><p>Maxilla (Fig. <xref ref-type="fig" rid="F3">3J</xref>). Galea lacinia with three blunt, robust canines and a canine-like dentiseta; inner dorsal row of setae with two bifid pectinate dentisetae; inner ventral row of robust, simple pectinate setae medially, with long robust, simple pectinate setae distally; with a row of three long setae on basis of galea lacinia. Maxillary palp 2-segmented, relative short, not reaching tip of galea lacinia, surface with scattered small, hair-like setae; outer margin of segment II with distinct concavity; distal segment with distinct, small tip at apex and small, hair-like setae.</p><p>Labium (Fig. <xref ref-type="fig" rid="F3">3K</xref>). Glossa basally broad, narrower toward apex, glossa subequal in length to paraglossa, inner margin with a row of eight stout, simple setae, apical margin with three or four long, robust, blunt, simple setae, with a long, fine, pointed seta subapically; paraglossa sub-rectangular, broader than glossa, apical margin with three rows of long, stout, simple setae, inner margin with a row of medium, stout, simple setae, dorsal surface with three medium, stout, simple setae subapically and proximal part with long, fine, pointed, simple setae. Labial palp 3-segmented; terminal segment rounded, asymmetrical; almost fused with segment II, with small tip at apex; segment II with very small inner apical lobe, a row of four medium, acute, robust setae along outer margin; ventral surface covered with scattered short, robust, simple setae and fine setae; segments I and III with micropores.</p><p>Hypopharynx (Fig. <xref ref-type="fig" rid="F3">3L</xref>). Lingua subequal to superlingua, apically rounded, with apical tuft of long, fine, simple setae; superlingua with distal margin slight­ly truncate, covered with fine, simple setae.</p><p><bold><italic>Thorax</italic></bold> (Fig. <xref ref-type="fig" rid="F4">4A</xref>).</p><fig id="F4" position="float" orientation="portrait"><object-id xmlns:xlink="http://www.w3.org/1999/xlink" content-type="doi" xlink:type="simple">10.3897/zookeys.1200.116787.figure4</object-id><object-id xmlns:xlink="http://www.w3.org/1999/xlink" content-type="arpha" xlink:type="simple">ACC349FF-53F8-5812-BA07-AA17BECE3B2C</object-id><label>Figure 4.</label><caption><p><tp:taxon-name><tp:taxon-name-part taxon-name-part-type="genus" reg="Baetiella">Baetiella</tp:taxon-name-part> (<tp:taxon-name-part taxon-name-part-type="subgenus" reg="Baetiella">Baetiella</tp:taxon-name-part>) <tp:taxon-name-part taxon-name-part-type="species" reg="baei">baei</tp:taxon-name-part></tp:taxon-name> sp. nov., larval morphology <bold>A</bold> pronotum and metanotum <bold>B</bold> foreleg <bold>C</bold> femur <bold>D</bold> setae on distal margin of femur <bold>E</bold> tibia <bold>F</bold> tarsus and claw <bold>G</bold> abdomen <bold>H</bold> tergites I–IV <bold>I</bold> tergites V–VIII. Scale bars: 0.5 mm (<bold>A</bold>); 0.1 mm (<bold>B, C, G</bold>); 0.05 mm (<bold>D, E, F, H, I</bold>).</p></caption><graphic xmlns:xlink="http://www.w3.org/1999/xlink" xlink:href="zookeys-1200-303_article-116787__-g004.jpg" position="float" orientation="portrait" xlink:type="simple" id="oo_1044366.jpg"><uri content-type="original_file" xlink:type="simple">https://binary.pensoft.net/fig/1044366</uri></graphic></fig><p>Pronotum and mesonotum with small, reduced tubercles.</p><p>Hindwing pad reduced, ~2.5–3.0× longer than width.</p><p>Legs (Figs <xref ref-type="fig" rid="F4">4B–F</xref>, <xref ref-type="fig" rid="F6">6A–E</xref>). Foreleg. Femur (Figs <xref ref-type="fig" rid="F4">4C</xref>, <xref ref-type="fig" rid="F6">6B</xref>) length ~2.5× maximum width. Dorsal margin with row of dense, long, fine, simple setae, length ~1/3 to 1/2 of femur width, decreasing at distal part (Fig. <xref ref-type="fig" rid="F6">6B, C</xref>), with a pair of long, stout, simple, subapical setae distally (Fig. <xref ref-type="fig" rid="F4">4C, D</xref>). All dorsal and ventral margins with a scattered row of short, robust setae. Femoral villopore present. Dorsal surface with scattered fine setae.</p><p>Tibia (Figs <xref ref-type="fig" rid="F4">4E</xref>, <xref ref-type="fig" rid="F6">6D</xref>) with a row of long, fine, simple setae dorsally, dorsal and ventral margins with a scattered row of short, robust setae.</p><p>Tarsus (Figs <xref ref-type="fig" rid="F4">4F</xref>, <xref ref-type="fig" rid="F6">6E</xref>) with a row of long, fine, simple setae dorsally, with a row of four robust, blunt setae ventrally increasing in size on distal part. Tarsal claw with a row of seven denticles, with pair of subapical setae. All legs without coxal gill.</p><p>Midlegs and hindlegs as forelegs.</p><p><bold><italic>Abdomen</italic></bold> (Fig. <xref ref-type="fig" rid="F4">4G</xref>). Distal margin of abdominal tergites I–III with a single, reduced, posteromedian protuberance. Distal margin of tergites IV–X without posteromedian protuberance.</p><p>Abdominal tergites I–X (Figs <xref ref-type="fig" rid="F4">4G–I</xref>, <xref ref-type="fig" rid="F6">6F</xref>, <xref ref-type="fig" rid="F7">7A–D</xref>): distal margin with multi-dentated, blunt spines, surface with scattered, fine setae.</p><p>Abdominal sternites (Figs <xref ref-type="fig" rid="F5">5A, B</xref>, <xref ref-type="fig" rid="F6">6G</xref>, <xref ref-type="fig" rid="F7">7E–H</xref>). Distal margin of sternites I–VI smooth without denticles or scale-like setae (Fig. <xref ref-type="fig" rid="F7">7E, F</xref>); distal margin of sternites VII–X with a row of long, spatulate, blunt denticles (Fig. <xref ref-type="fig" rid="F7">7E, G, H</xref>).</p><fig id="F5" position="float" orientation="portrait"><object-id xmlns:xlink="http://www.w3.org/1999/xlink" content-type="doi" xlink:type="simple">10.3897/zookeys.1200.116787.figure5</object-id><object-id xmlns:xlink="http://www.w3.org/1999/xlink" content-type="arpha" xlink:type="simple">F49C5B9C-806E-54C5-A639-5A57B2DF3F49</object-id><label>Figure 5.</label><caption><p><tp:taxon-name><tp:taxon-name-part taxon-name-part-type="genus" reg="Baetiella">Baetiella</tp:taxon-name-part> (<tp:taxon-name-part taxon-name-part-type="subgenus" reg="Baetiella">Baetiella</tp:taxon-name-part>) <tp:taxon-name-part taxon-name-part-type="species" reg="baei">baei</tp:taxon-name-part></tp:taxon-name> sp. nov., larval morphology <bold>A</bold> sternites II–V <bold>B</bold> sternites VI–VIII <bold>C</bold> gill I <bold>D</bold> gill II <bold>E</bold> gill III <bold>F</bold> gill VI <bold>G</bold> gill VII <bold>H</bold> paraproct. Scale bars: 0.05 mm (<bold>A, B</bold>); 0.02 mm (<bold>C–H</bold>).</p></caption><graphic xmlns:xlink="http://www.w3.org/1999/xlink" xlink:href="zookeys-1200-303_article-116787__-g005.jpg" position="float" orientation="portrait" xlink:type="simple" id="oo_1044367.jpg"><uri content-type="original_file" xlink:type="simple">https://binary.pensoft.net/fig/1044367</uri></graphic></fig><p>Gills (Figs <xref ref-type="fig" rid="F5">5C–F</xref>, <xref ref-type="fig" rid="F6">6H</xref>). Seven pairs of gills present on abdominal tergites I–VII, oval and without visible tracheation; gill I smaller than other gills (Fig. <xref ref-type="fig" rid="F5">5C</xref>), surface with scattered, fine setae and a few micropores; gills II–VII with numerous, fine setae and several micropores on surface; gill margin smooth with hair-like setae and scattered small spines (Figs <xref ref-type="fig" rid="F5">5C–F</xref>, <xref ref-type="fig" rid="F6">6H</xref>); coloration reddish to brown medially, translucent on outer margin.</p><fig id="F6" position="float" orientation="portrait"><object-id xmlns:xlink="http://www.w3.org/1999/xlink" content-type="doi" xlink:type="simple">10.3897/zookeys.1200.116787.figure6</object-id><object-id xmlns:xlink="http://www.w3.org/1999/xlink" content-type="arpha" xlink:type="simple">F0B3E332-7910-5B02-88FE-B5F188645D78</object-id><label>Figure 6.</label><caption><p><tp:taxon-name><tp:taxon-name-part taxon-name-part-type="genus" reg="Baetiella">Baetiella</tp:taxon-name-part> (<tp:taxon-name-part taxon-name-part-type="subgenus" reg="Baetiella">Baetiella</tp:taxon-name-part>) <tp:taxon-name-part taxon-name-part-type="species" reg="baei">baei</tp:taxon-name-part></tp:taxon-name> sp. nov., larval morphology (SEM) <bold>A</bold> foreleg <bold>B</bold> femur <bold>C</bold> setae on dorsal margin of femur <bold>D</bold> tibia <bold>E</bold> distal tarsus and claw <bold>F</bold> tergites <bold>G</bold> sternites <bold>H</bold> gill IV. Scale bars: 200 µm (<bold>A</bold>); 30 µm (<bold>B, D</bold>); 20 µm (<bold>C, E, H</bold>); 100 µm (<bold>F, H</bold>).</p></caption><graphic xmlns:xlink="http://www.w3.org/1999/xlink" xlink:href="zookeys-1200-303_article-116787__-g006.jpg" position="float" orientation="portrait" xlink:type="simple" id="oo_1044368.jpg"><uri content-type="original_file" xlink:type="simple">https://binary.pensoft.net/fig/1044368</uri></graphic></fig><p>Paraproct (Figs <xref ref-type="fig" rid="F5">5H</xref>, <xref ref-type="fig" rid="F7">7I</xref>). Margin smooth with three to five scale-like setae, surface with numerous micropores and scattered fine setae; margin of cercotractor with 12–14 spines. Median caudal filament reduced to one segment, cerci subequal in length with body length.</p><fig id="F7" position="float" orientation="portrait"><object-id xmlns:xlink="http://www.w3.org/1999/xlink" content-type="doi" xlink:type="simple">10.3897/zookeys.1200.116787.figure7</object-id><object-id xmlns:xlink="http://www.w3.org/1999/xlink" content-type="arpha" xlink:type="simple">DCCD110E-8C59-5381-ACBE-E56FACD245E8</object-id><label>Figure 7.</label><caption><p><tp:taxon-name><tp:taxon-name-part taxon-name-part-type="genus" reg="Baetiella">Baetiella</tp:taxon-name-part> (<tp:taxon-name-part taxon-name-part-type="subgenus" reg="Baetiella">Baetiella</tp:taxon-name-part>) <tp:taxon-name-part taxon-name-part-type="species" reg="baei">baei</tp:taxon-name-part></tp:taxon-name> sp. nov., larval morphology (SEM) <bold>A</bold> tergite III <bold>B</bold> tergites V–VII <bold>C</bold> tergite VII <bold>D</bold> posterior margin of tergite VII <bold>E</bold> sternites VI–IX <bold>F</bold> sternite VI <bold>G</bold> sternite VII <bold>H</bold> posterior margin of sternites VII <bold>I</bold> paraproct. Scale bars: 10 µm (<bold>A, C, H</bold>); 100 µm (<bold>B</bold>); 3 µm (<bold>D</bold>); 100 (<bold>E</bold>); 20 µm (<bold>F, G, I</bold>).</p></caption><graphic xmlns:xlink="http://www.w3.org/1999/xlink" xlink:href="zookeys-1200-303_article-116787__-g007.jpg" position="float" orientation="portrait" xlink:type="simple" id="oo_1044369.jpg"><uri content-type="original_file" xlink:type="simple">https://binary.pensoft.net/fig/1044369</uri></graphic></fig><p><bold>Imago.</bold> Unknown.</p></tp:treatment-sec><tp:treatment-sec sec-type="Ecological notes" id="SECID0EJ4AG"><title>Ecological notes.</title><p>The larvae of <italic><tp:taxon-name><tp:taxon-name-part taxon-name-part-type="genus" reg="Baetiella">Baetiella</tp:taxon-name-part><tp:taxon-name-part taxon-name-part-type="species" reg="baei">baei</tp:taxon-name-part></tp:taxon-name></italic> sp. nov. were collected in Siribhum and Mo Pang waterfalls close to the headwater located in Chiang Mai and Mae Hong Son Provinces (northern Thailand). These sampling sites were situated at medium to high altitudes (870–1,360 m a.s.l.). The substrate types were dominated by boulders, cobbles, pebbles, gravel, and a sand bottom. The larvae were found on the surface boulders in medium to fast-flowing water, ~0.5 m/s–0.7 m/s (Fig. <xref ref-type="fig" rid="F23">23</xref>).</p></tp:treatment-sec><tp:treatment-sec sec-type="etymology" id="SECID0E54AG"><title>Etymology.</title><p>This specific epithet, <italic><tp:taxon-name><tp:taxon-name-part taxon-name-part-type="genus" reg="Baetiella"/><tp:taxon-name-part taxon-name-part-type="species" reg="baei">baei</tp:taxon-name-part></tp:taxon-name></italic> (masculine), is dedicated to Professor Dr. Yeon Jae Bae (Division of Environmental Science and Ecological Engineering, Korea University, South Korea) in honor of his outstanding accomplishments as the pioneer researcher and influential leader of aquatic insect and benthological studies of Asia.</p></tp:treatment-sec><tp:treatment-sec sec-type="distribution" id="SECID0EO5AG"><title>Distribution.</title><p>Chiang Mai and Mae Hong Son Provinces (northern Thailand).</p></tp:treatment-sec><tp:treatment-sec sec-type="remarks" id="SECID0ET5AG"><title>Remarks.</title><p>The differences between this newly discovered species and <italic><tp:taxon-name><tp:taxon-name-part taxon-name-part-type="genus" reg="Baetiella">Baetiella</tp:taxon-name-part><tp:taxon-name-part taxon-name-part-type="species" reg="marginata">marginata</tp:taxon-name-part></tp:taxon-name></italic> is readily apparent in the absence of posteromedian protuberances on the distal margin of all tergites of <italic><tp:taxon-name><tp:taxon-name-part taxon-name-part-type="genus" reg="Baetiella">B.</tp:taxon-name-part><tp:taxon-name-part taxon-name-part-type="species" reg="marginata">marginata</tp:taxon-name-part></tp:taxon-name></italic>. The paracercus of <tp:taxon-name><tp:taxon-name-part taxon-name-part-type="genus" reg="Baetiella">Baetiella</tp:taxon-name-part> (<tp:taxon-name-part taxon-name-part-type="subgenus" reg="Baetiella">Baetiella</tp:taxon-name-part>) <tp:taxon-name-part taxon-name-part-type="species" reg="baei">baei</tp:taxon-name-part></tp:taxon-name> sp. nov. is reduced to a single cone-shaped segment, whereas in <italic><tp:taxon-name><tp:taxon-name-part taxon-name-part-type="genus" reg="Baetiella">B.</tp:taxon-name-part><tp:taxon-name-part taxon-name-part-type="species" reg="marginata">marginata</tp:taxon-name-part></tp:taxon-name></italic>, it reduces to ~15 segments. Furthermore, <tp:taxon-name><tp:taxon-name-part taxon-name-part-type="genus" reg="Baetiella">Baetiella</tp:taxon-name-part> (<tp:taxon-name-part taxon-name-part-type="subgenus" reg="Baetiella">Baetiella</tp:taxon-name-part>) <tp:taxon-name-part taxon-name-part-type="species" reg="baei">baei</tp:taxon-name-part></tp:taxon-name> sp. nov. has a row of spines on the edge between prostheca and mola of both mandibles, while the edges of <italic><tp:taxon-name><tp:taxon-name-part taxon-name-part-type="genus" reg="Baetiella">B.</tp:taxon-name-part><tp:taxon-name-part taxon-name-part-type="species" reg="marginata">marginata</tp:taxon-name-part></tp:taxon-name></italic> are devoid of any spines or serration and appear smooth (<xref ref-type="bibr" rid="B4">Braasch 1983</xref>; <xref ref-type="bibr" rid="B33">Shi and Tong 2015a</xref>; <xref ref-type="bibr" rid="B47">Vasanth et al. 2020</xref>).</p><p><italic><tp:taxon-name><tp:taxon-name-part taxon-name-part-type="genus" reg="Baetiella">Baetiella</tp:taxon-name-part><tp:taxon-name-part taxon-name-part-type="species" reg="muchei">muchei</tp:taxon-name-part></tp:taxon-name></italic> also presents important similarity to <tp:taxon-name><tp:taxon-name-part taxon-name-part-type="genus" reg="Baetiella">Baetiella</tp:taxon-name-part> (<tp:taxon-name-part taxon-name-part-type="subgenus" reg="Baetiella">Baetiella</tp:taxon-name-part>) <tp:taxon-name-part taxon-name-part-type="species" reg="baei">baei</tp:taxon-name-part></tp:taxon-name> sp. nov., mainly characterized by the reduction of the paracercus to one segment. The diagnostic characters separating these species are: (i) the distal margin of tergites of <italic><tp:taxon-name><tp:taxon-name-part taxon-name-part-type="genus" reg="Baetiella">B.</tp:taxon-name-part><tp:taxon-name-part taxon-name-part-type="species" reg="muchei">muchei</tp:taxon-name-part></tp:taxon-name></italic> lacks posteromedian protuberances, comparable to <italic><tp:taxon-name><tp:taxon-name-part taxon-name-part-type="genus" reg="Baetiella">B.</tp:taxon-name-part><tp:taxon-name-part taxon-name-part-type="species" reg="marginata">marginata</tp:taxon-name-part></tp:taxon-name></italic>; (ii) the terminal segment of the labial palp in <italic><tp:taxon-name><tp:taxon-name-part taxon-name-part-type="genus" reg="Baetiella">B.</tp:taxon-name-part><tp:taxon-name-part taxon-name-part-type="species" reg="muchei">muchei</tp:taxon-name-part></tp:taxon-name></italic> is conical in shape, with an apical tip at the apex, while our new species presents an asymmetrical shape; (iii) the setation of the dorsal margin of the femur differs between <tp:taxon-name><tp:taxon-name-part taxon-name-part-type="genus" reg="Baetiella">Baetiella</tp:taxon-name-part> (<tp:taxon-name-part taxon-name-part-type="subgenus" reg="Baetiella">Baetiella</tp:taxon-name-part>) <tp:taxon-name-part taxon-name-part-type="species" reg="baei">baei</tp:taxon-name-part></tp:taxon-name> sp. nov. and <italic><tp:taxon-name><tp:taxon-name-part taxon-name-part-type="genus" reg="Baetiella">B.</tp:taxon-name-part><tp:taxon-name-part taxon-name-part-type="species" reg="muchei">muchei</tp:taxon-name-part></tp:taxon-name></italic>, as the former possesses a pair of long, stout, simple, subapical setae distally; (iv) the distal margin of sternites VIII–X in <tp:taxon-name><tp:taxon-name-part taxon-name-part-type="genus" reg="Baetiella">Baetiella</tp:taxon-name-part> (<tp:taxon-name-part taxon-name-part-type="subgenus" reg="Baetiella">Baetiella</tp:taxon-name-part>) <tp:taxon-name-part taxon-name-part-type="species" reg="baei">baei</tp:taxon-name-part></tp:taxon-name> sp. nov. with a row of long, spatulate, blunt denticles; (v) the inner margin of the paraproct in this new species is smooth with 3–5 distinct scale-like setae along the margin, these scale-like setae are lacking in <italic><tp:taxon-name><tp:taxon-name-part taxon-name-part-type="genus" reg="Baetiella">B.</tp:taxon-name-part><tp:taxon-name-part taxon-name-part-type="species" reg="muchei">muchei</tp:taxon-name-part></tp:taxon-name></italic>. Additionally, the gills of <italic><tp:taxon-name><tp:taxon-name-part taxon-name-part-type="genus" reg="Baetiella">B.</tp:taxon-name-part><tp:taxon-name-part taxon-name-part-type="species" reg="muchei">muchei</tp:taxon-name-part></tp:taxon-name></italic> reveal a longitudinal brown band in the middle area, while gills of <tp:taxon-name><tp:taxon-name-part taxon-name-part-type="genus" reg="Baetiella">Baetiella</tp:taxon-name-part> (<tp:taxon-name-part taxon-name-part-type="subgenus" reg="Baetiella">Baetiella</tp:taxon-name-part>) <tp:taxon-name-part taxon-name-part-type="species" reg="baei">baei</tp:taxon-name-part></tp:taxon-name> sp. nov. display a rounded and oval brown shading in the same location (Fig. <xref ref-type="fig" rid="F2">2A</xref>). Moreover, the edge between prostheca and mola of mandible of <italic><tp:taxon-name><tp:taxon-name-part taxon-name-part-type="genus" reg="Baetiella">B.</tp:taxon-name-part><tp:taxon-name-part taxon-name-part-type="species" reg="muchei">muchei</tp:taxon-name-part></tp:taxon-name></italic> are also smooth without any spines like <italic><tp:taxon-name><tp:taxon-name-part taxon-name-part-type="genus" reg="Baetiella">B.</tp:taxon-name-part><tp:taxon-name-part taxon-name-part-type="species" reg="marginata">marginata</tp:taxon-name-part></tp:taxon-name></italic> that contrasts with the new species. (<xref ref-type="bibr" rid="B3">Braasch 1978</xref>; <xref ref-type="bibr" rid="B33">Shi and Tong 2015a</xref>; <xref ref-type="bibr" rid="B35">Sivaruban et al. 2024</xref>).</p></tp:treatment-sec><tp:treatment-sec><!--Section generated to contain objects referenced in tp:taxon-treatment.--><fig id="F23" position="float" orientation="portrait"><object-id xmlns:xlink="http://www.w3.org/1999/xlink" content-type="doi" xlink:type="simple">10.3897/zookeys.1200.116787.figure23</object-id><object-id xmlns:xlink="http://www.w3.org/1999/xlink" content-type="arpha" xlink:type="simple">74672401-9C88-5BBB-BE55-347073906917</object-id><label>Figure 23.</label><caption><p>Sampling sites and the coexistence microhabitats of <tp:taxon-name><tp:taxon-name-part taxon-name-part-type="genus" reg="Baetiella">Baetiella</tp:taxon-name-part> (<tp:taxon-name-part taxon-name-part-type="subgenus" reg="Baetiella">Baetiella</tp:taxon-name-part>) <tp:taxon-name-part taxon-name-part-type="species" reg="baei">baei</tp:taxon-name-part></tp:taxon-name> sp. nov. and <tp:taxon-name><tp:taxon-name-part taxon-name-part-type="genus" reg="Baetiella">B.</tp:taxon-name-part> (<tp:taxon-name-part taxon-name-part-type="subgenus" reg="Baetiella">Baetiella</tp:taxon-name-part>) <tp:taxon-name-part taxon-name-part-type="species" reg="lannaensis">lannaensis</tp:taxon-name-part></tp:taxon-name> sp. nov. <bold>A</bold> Siribhum waterfall (Chiang Mai province) <bold>B, C</bold> microhabitats of Siribhum waterfall and Mo Pang waterfall (Mae Hong Son Province) respectively. White arrows indicate coexisting microhabitats of <tp:taxon-name><tp:taxon-name-part taxon-name-part-type="genus" reg="Baetiella">B.</tp:taxon-name-part> (<tp:taxon-name-part taxon-name-part-type="subgenus" reg="Baetiella">Baetiella</tp:taxon-name-part>) <tp:taxon-name-part taxon-name-part-type="species" reg="baei">baei</tp:taxon-name-part></tp:taxon-name> sp. nov. and <tp:taxon-name><tp:taxon-name-part taxon-name-part-type="genus" reg="Baetiella">B.</tp:taxon-name-part> (<tp:taxon-name-part taxon-name-part-type="subgenus" reg="Baetiella">Baetiella</tp:taxon-name-part>) <tp:taxon-name-part taxon-name-part-type="species" reg="lannaensis">lannaensis</tp:taxon-name-part></tp:taxon-name> sp. nov.</p></caption><graphic xmlns:xlink="http://www.w3.org/1999/xlink" xlink:href="zookeys-1200-303_article-116787__-g023.jpg" position="float" orientation="portrait" xlink:type="simple" id="oo_1044385.jpg"><uri content-type="original_file" xlink:type="simple">https://binary.pensoft.net/fig/1044385</uri></graphic></fig></tp:treatment-sec><ref-list><ref id="B3"><mixed-citation xmlns:xlink="http://www.w3.org/1999/xlink" xlink:type="simple"><person-group><name name-style="western"><surname>Braasch</surname><given-names>D</given-names></name></person-group> (<year>1978</year>) <article-title><tp:taxon-name><tp:taxon-name-part taxon-name-part-type="family">Baetidae</tp:taxon-name-part></tp:taxon-name> (<tp:taxon-name><tp:taxon-name-part taxon-name-part-type="order">Ephemeroptera</tp:taxon-name-part></tp:taxon-name>) in Mittelasien I.</article-title><source>Entomologisches Nachrichtenblatt (Vienna, Austria)</source><volume>22</volume>(<issue>2</issue>): <fpage>17</fpage>–<lpage>23</lpage>.</mixed-citation></ref><ref id="B4"><mixed-citation xmlns:xlink="http://www.w3.org/1999/xlink" xlink:type="simple"><person-group><name name-style="western"><surname>Braasch</surname><given-names>D</given-names></name></person-group> (<year>1983</year>) <article-title>Neue <tp:taxon-name><tp:taxon-name-part taxon-name-part-type="family">Baetidae</tp:taxon-name-part></tp:taxon-name> von Nepal (<tp:taxon-name><tp:taxon-name-part taxon-name-part-type="order">Ephemeroptera</tp:taxon-name-part></tp:taxon-name>).</article-title><source>Reichenbachia</source><volume>21</volume>: <fpage>147</fpage>–<lpage>155</lpage>.</mixed-citation></ref><ref id="B33"><mixed-citation xmlns:xlink="http://www.w3.org/1999/xlink" xlink:type="simple"><person-group><name name-style="western"><surname>Shi</surname><given-names>W</given-names></name><name name-style="western"><surname>Tong</surname><given-names>X</given-names></name></person-group> (<year>2015a</year>) <article-title>Taxonomic notes on the genus <italic><tp:taxon-name><tp:taxon-name-part taxon-name-part-type="genus">Baetiella</tp:taxon-name-part></tp:taxon-name></italic> Uéno from China, with the descriptions of three new species (<tp:taxon-name><tp:taxon-name-part taxon-name-part-type="order">Ephemeroptera</tp:taxon-name-part></tp:taxon-name>: <tp:taxon-name><tp:taxon-name-part taxon-name-part-type="family">Baetidae</tp:taxon-name-part></tp:taxon-name>).</article-title><source>Zootaxa</source><volume>4012</volume>(<issue>3</issue>): <fpage>553</fpage>–<lpage>569</lpage>. <ext-link xlink:href="10.11646/zootaxa.4012.3.9" ext-link-type="doi" xlink:type="simple">https://doi.org/10.11646/zootaxa.4012.3.9</ext-link></mixed-citation></ref><ref id="B47"><mixed-citation xmlns:xlink="http://www.w3.org/1999/xlink" xlink:type="simple"><person-group><name name-style="western"><surname>Vasanth</surname><given-names>M</given-names></name><name name-style="western"><surname>Selvakumar</surname><given-names>C</given-names></name><name name-style="western"><surname>Subramanian</surname><given-names>KA</given-names></name><name name-style="western"><surname>Sivaramakrishnan</surname><given-names>KG</given-names></name><name name-style="western"><surname>Sinha</surname><given-names>B</given-names></name></person-group> (<year>2020</year>) <article-title>New record of the genus <italic><tp:taxon-name><tp:taxon-name-part taxon-name-part-type="genus">Baetiella</tp:taxon-name-part></tp:taxon-name></italic> Uéno, 1931 (<tp:taxon-name><tp:taxon-name-part taxon-name-part-type="order">Ephemeroptera</tp:taxon-name-part></tp:taxon-name>: <tp:taxon-name><tp:taxon-name-part taxon-name-part-type="family">Baetidae</tp:taxon-name-part></tp:taxon-name>) from India with description of a new species and new records for five species.</article-title><source>Zootaxa</source><volume>4763</volume>(<issue>4</issue>): <fpage>563</fpage>–<lpage>578</lpage>. <ext-link xlink:href="10.11646/zootaxa.4763.4.6" ext-link-type="doi" xlink:type="simple">https://doi.org/10.11646/zootaxa.4763.4.6</ext-link></mixed-citation></ref><ref id="B35"><mixed-citation xmlns:xlink="http://www.w3.org/1999/xlink" xlink:type="simple"><person-group><name name-style="western"><surname>Sivaruban</surname><given-names>T</given-names></name><name name-style="western"><surname>Sohil</surname><given-names>A</given-names></name><name name-style="western"><surname>Srinivasan</surname><given-names>P</given-names></name><name name-style="western"><surname>Barathy</surname><given-names>S</given-names></name><name name-style="western"><surname>Sharma</surname><given-names>N</given-names></name><name name-style="western"><surname>Isack</surname><given-names>R</given-names></name></person-group> (<year>2024</year>) <article-title><italic><tp:taxon-name><tp:taxon-name-part taxon-name-part-type="genus">Baetiella</tp:taxon-name-part><tp:taxon-name-part taxon-name-part-type="species">muchei</tp:taxon-name-part></tp:taxon-name></italic> (Braasch, 1978) (<tp:taxon-name><tp:taxon-name-part taxon-name-part-type="order">Ephemeroptera</tp:taxon-name-part></tp:taxon-name>: <tp:taxon-name><tp:taxon-name-part taxon-name-part-type="family">Baetidae</tp:taxon-name-part></tp:taxon-name>) new to India, with reference to the morphological variability of the larvae.</article-title><source>Journal of Insect Biodiversity and Systematics</source><volume>10</volume>(<issue>2</issue>): <fpage>311</fpage>–<lpage>319</lpage>. <ext-link xlink:href="10.61186/jibs.10.2.311" ext-link-type="doi" xlink:type="simple">https://doi.org/10.61186/jibs.10.2.311</ext-link></mixed-citation></ref></ref-list></tp:taxon-treatment>
