# Supplementary material for: ﻿Taxonomic notes on the genus Baetiella Uéno, 1931 (Ephemeroptera, Baetidae), with description of three new species from Thailand
Source: Zookeys. 2024 May 9;1200:303–52. doi: 10.3897/zookeys.1200.116787 (PMC11099474; doi:10.3897/zookeys.1200.116787)
Supplement: XML Treatment for Baetiella (Baetiella) lannaensis [file zookeys.1200.116787-treatment2.xml]

<!DOCTYPE tp:taxon-treatment
  PUBLIC "-//TaxonX//DTD Taxonomic Treatment Publishing DTD v0 20100105//EN" "tax-treatment-NSO.dtd">
<tp:taxon-treatment xmlns:tp="http://www.plazi.org/taxpub"><tp:treatment-meta><kwd-group><label>Taxon classification</label><kwd>
                <named-content content-type="kingdom">Animalia</named-content>
              </kwd><kwd>
                <named-content content-type="order">Ephemeroptera</named-content>
              </kwd><kwd>
                <named-content content-type="family">Baetidae</named-content>
              </kwd></kwd-group><mixed-citation publication-type="journal"><person-group><name><surname>Phlai-ngam</surname><given-names>Sirikamon</given-names></name><name><surname>Boonsoong</surname><given-names>Boonsatien</given-names></name><name><surname>Gattolliat</surname><given-names>Jean-Luc</given-names></name><name><surname>Tungpairojwong</surname><given-names>Nisarat</given-names></name></person-group><article-title>﻿Taxonomic notes on the genus <italic><tp:taxon-name><tp:taxon-name-part taxon-name-part-type="genus" reg="Baetiella">Baetiella</tp:taxon-name-part></tp:taxon-name></italic> Uéno, 1931 (<tp:taxon-name><tp:taxon-name-part taxon-name-part-type="order">Ephemeroptera</tp:taxon-name-part></tp:taxon-name>, <tp:taxon-name><tp:taxon-name-part taxon-name-part-type="family">Baetidae</tp:taxon-name-part></tp:taxon-name>), with description of three new species from Thailand</article-title><source>Zookeys</source><day>09</day><month>05</month><year>2024</year><volume>1200</volume><fpage>303</fpage><lpage>352</lpage><pub-id pub-id-type="doi">10.3897/zookeys.1200.116787</pub-id></mixed-citation></tp:treatment-meta><tp:nomenclature><label>﻿</label><tp:taxon-name><object-id xmlns:xlink="http://www.w3.org/1999/xlink" content-type="arpha" xlink:type="simple">F4148072-D4EF-5554-BCF2-9FBFE9F94B50</object-id><tp:taxon-name-part taxon-name-part-type="genus" reg="Baetiella">Baetiella</tp:taxon-name-part> (<tp:taxon-name-part taxon-name-part-type="subgenus" reg="Baetiella">Baetiella</tp:taxon-name-part>) <tp:taxon-name-part taxon-name-part-type="species" reg="lannaensis">lannaensis</tp:taxon-name-part><object-id xmlns:xlink="http://www.w3.org/1999/xlink" content-type="zoobank" xlink:type="simple">https://zoobank.org/97A175BF-6310-4202-8A90-95680662C97D</object-id></tp:taxon-name><tp:taxon-status xmlns:xlink="http://www.w3.org/1999/xlink" xlink:type="simple">sp. nov.</tp:taxon-status><xref ref-type="fig" rid="F1">Figs 1</xref><xref ref-type="fig" rid="F8">, 8</xref><xref ref-type="fig" rid="F9">, 9</xref><xref ref-type="fig" rid="F10">, 10</xref><xref ref-type="fig" rid="F11">, 11</xref><xref ref-type="fig" rid="F12">, 12</xref><xref ref-type="fig" rid="F13">, 13</xref></tp:nomenclature><tp:treatment-sec sec-type="type material" id="SECID0EBJBG"><title>Type material examined.</title><p><bold><italic>Holotype</italic>.</bold> Thailand, one larva on slide (<named-content xmlns:xlink="http://www.w3.org/1999/xlink" content-type="dwc:institutional_code" xlink:title="Collection of Aquatic Insects of Department of Biology at Khon Kaen University in Khon Kaen" xlink:href="http://grbio.org/institution/khon-kaen-university" xlink:type="simple">KKU</named-content>-AIC), Chiang Mai, Chom Thong district, Ban Luang, Siribhum waterfall, <named-content xmlns:xlink="http://www.w3.org/1999/xlink" content-type="dwc:verbatimCoordinates" xlink:type="simple"><named-content content-type="geo-json" specific-use="{&#34;type&#34;:&#34;Point&#34;,&#34;coordinates&#34;:[98.513831,18.547228]}" id="NCID0ETJBG" xlink:type="simple">18°32'50.02"N, 98°30'49.79"E</named-content></named-content>, 1,359 m, 27.XII.2022, S. Phlai-ngam and B. Boonsoong leg. <bold><italic>Paratypes</italic>.</bold> One larva on slide, 2 larvae on stubs, 3 larvae in alcohol, same data as holotype (<named-content xmlns:xlink="http://www.w3.org/1999/xlink" content-type="dwc:institutional_code" xlink:title="Collection of Aquatic Insects of Department of Biology at Khon Kaen University in Khon Kaen" xlink:href="http://grbio.org/institution/khon-kaen-university" xlink:type="simple">KKU</named-content>-AIC).</p></tp:treatment-sec><tp:treatment-sec sec-type="material" id="SECID0EAKBG"><title>Other material examined.</title><p>Eight larvae in alcohol (<named-content xmlns:xlink="http://www.w3.org/1999/xlink" content-type="dwc:institutional_code" xlink:title="Collection of Aquatic Insects of Department of Biology at Khon Kaen University in Khon Kaen" xlink:href="http://grbio.org/institution/khon-kaen-university" xlink:type="simple">KKU</named-content>-AIC), Thailand, Mae Hong Son, Pai district, Mo Pang waterfall, <named-content xmlns:xlink="http://www.w3.org/1999/xlink" content-type="dwc:verbatimCoordinates" xlink:type="simple"><named-content content-type="geo-json" specific-use="{&#34;type&#34;:&#34;Point&#34;,&#34;coordinates&#34;:[98.375797,19.378831]}" id="NCID0ENKBG" xlink:type="simple">19°22'43.79"N, 98°22'32.87"E</named-content></named-content>, 855 m, 10.V.2023, S. Phlai-ngam leg; two larvae in alcohol (<named-content xmlns:xlink="http://www.w3.org/1999/xlink" content-type="dwc:institutional_code" xlink:title="Collection of Aquatic Insects of Department of Biology at Khon Kaen University in Khon Kaen" xlink:href="http://grbio.org/institution/khon-kaen-university" xlink:type="simple">KKU</named-content>-AIC), Chiang Mai, Chom Thong District, Ban Luang, Siribhum waterfall, <named-content xmlns:xlink="http://www.w3.org/1999/xlink" content-type="dwc:verbatimCoordinates" xlink:type="simple"><named-content content-type="geo-json" specific-use="{&#34;type&#34;:&#34;Point&#34;,&#34;coordinates&#34;:[98.513831,18.547228]}" id="NCID0EZKBG" xlink:type="simple">18°32'50.02"N, 98°30'49.79"E</named-content></named-content>, 1,359 m, 18.III.2023, B. Boonsoong leg.; 21 larvae in alcohol (<named-content xmlns:xlink="http://www.w3.org/1999/xlink" content-type="dwc:institutional_code" xlink:title="Collection of Aquatic Insects of Department of Biology at Khon Kaen University in Khon Kaen" xlink:href="http://grbio.org/institution/khon-kaen-university" xlink:type="simple">KKU</named-content>-AIC), Chiang Mai, Chom Thong district, Ban Luang, Siribhum waterfall, <named-content xmlns:xlink="http://www.w3.org/1999/xlink" content-type="dwc:verbatimCoordinates" xlink:type="simple"><named-content content-type="geo-json" specific-use="{&#34;type&#34;:&#34;Point&#34;,&#34;coordinates&#34;:[98.513831,18.547228]}" id="NCID0EFLBG" xlink:type="simple">18°32'50.02"N, 98°30'49.79"E</named-content></named-content>, 1,359 m, 12.V.2023, S. Phlai-ngam leg. Two larvae in alcohol (<named-content xmlns:xlink="http://www.w3.org/1999/xlink" content-type="dwc:institutional_code" xlink:title="Muséum cantonal des sciences naturelles, Department of Zoology" xlink:href="http://grbio.org/institution/musee-zoologique-0" xlink:type="simple">MZL</named-content>: GBIFCH01118451), Chiang Mai, Chom Thong district, Ban Luang, Siribhum waterfall, <named-content xmlns:xlink="http://www.w3.org/1999/xlink" content-type="dwc:verbatimCoordinates" xlink:type="simple"><named-content content-type="geo-json" specific-use="{&#34;type&#34;:&#34;Point&#34;,&#34;coordinates&#34;:[98.513831,18.547228]}" id="NCID0ERLBG" xlink:type="simple">18°32'50.02"N, 98°30'49.79"E</named-content></named-content>, 1,359 m, 17.XII.2020, B. Boonsoong leg.</p></tp:treatment-sec><tp:treatment-sec sec-type="diagnosis" id="SECID0EWLBG"><title>Diagnosis.</title><p><tp:taxon-name><tp:taxon-name-part taxon-name-part-type="genus" reg="Baetiella">Baetiella</tp:taxon-name-part> (<tp:taxon-name-part taxon-name-part-type="subgenus" reg="Baetiella">Baetiella</tp:taxon-name-part>) <tp:taxon-name-part taxon-name-part-type="species" reg="lannaensis">lannaensis</tp:taxon-name-part></tp:taxon-name> sp. nov. differs from other species and can be identified by (i) tergites I–VIII with a single, reduced, posteromedian protuberance, which gradually diminishes in size towards the terminal segment; (ii) distal margin of tergites II–X with multi-dentated and blunt spines; (iii) distal margin of sternites VIII–X with multi-dentated, blunt denticles and scattered short, fine, simple setae along margin; (iv) dorsal surface of body and legs covered with numerous rounded scale-like setae; (v) gill surface with numerous rounded scales and short, fine setae; and (vi) dorsal margin of femur with a regular row of long, rounded, simple, ciliated setae; (vii) terminal segment of labial palp conical and symmetrical shaped with apical tip, segment II of labial palp with a small, reduced inner apical lobe.</p></tp:treatment-sec><tp:treatment-sec sec-type="description" id="SECID0EKMBG"><title>Description.</title><p>Coloration (Figs <xref ref-type="fig" rid="F1">1A, B</xref>, <xref ref-type="fig" rid="F8">8A, B</xref>). Head dorsally brownish, with darker brown mark at frontal suture. Thorax dorsally brownish with dark brown pattern and with small dark brown tubercles. Abdominal tergites brownish with dark brown pattern (Fig. <xref ref-type="fig" rid="F8">8A</xref>); sternites pale brown (Fig. <xref ref-type="fig" rid="F8">8C</xref>). Legs brownish; dorsal surface brownish, with pale brown mark ventrally; dorsal surface of femur with pale brown longitudinal striped along dorsal margin distally, tarsus and claw distally darker brown. Caudal filaments brownish.</p><fig id="F8" position="float" orientation="portrait"><object-id xmlns:xlink="http://www.w3.org/1999/xlink" content-type="doi" xlink:type="simple">10.3897/zookeys.1200.116787.figure8</object-id><object-id xmlns:xlink="http://www.w3.org/1999/xlink" content-type="arpha" xlink:type="simple">20552E58-98EB-5EB0-9FD7-6B5B07D13B4D</object-id><label>Figure 8.</label><caption><p><tp:taxon-name><tp:taxon-name-part taxon-name-part-type="genus" reg="Baetiella">Baetiella</tp:taxon-name-part> (<tp:taxon-name-part taxon-name-part-type="subgenus" reg="Baetiella">Baetiella</tp:taxon-name-part>) <tp:taxon-name-part taxon-name-part-type="species" reg="lannaensis">lannaensis</tp:taxon-name-part></tp:taxon-name> sp. nov., larval habitus (paratype): <bold>A</bold> dorsal view <bold>B</bold> lateral view <bold>C</bold> ventral view. Scale bar: 1 mm.</p></caption><graphic xmlns:xlink="http://www.w3.org/1999/xlink" xlink:href="zookeys-1200-303_article-116787__-g008.jpg" position="float" orientation="portrait" xlink:type="simple" id="oo_1044370.jpg"><uri content-type="original_file" xlink:type="simple">https://binary.pensoft.net/fig/1044370</uri></graphic></fig><p><bold><italic>Body</italic></bold> dorsoventrally somewhat flattened (Fig. <xref ref-type="fig" rid="F8">8B</xref>). Paracercus reduced to one segment, cerci subequal to body length. Body surface covered with numerous rounded scale-like setae.</p><p><bold><italic>Head</italic></bold> ~2× wider than long.</p><p>Antenna (Fig. <xref ref-type="fig" rid="F8">8A</xref>). Length ~1.5× as long as head length; scape, pedicel and flagellum without process, without scale bases and spines, covered with scattered, fine setae; flagellum covered with scattered, fine setae in each segment.</p><p><bold><italic>Mouthparts</italic>.</bold> Labrum (Fig. <xref ref-type="fig" rid="F9">9A</xref>). Broad, slightly rectangular; ~2× wider than long; each half of dorsal surface with one central seta and a row of seven long, simple, robust submarginal setae, proximal part with scattered, fine, simple setae; distal margin with anteromedian notch shallow, lateral margin with a row of long, fine, simple setae; ventral surface with a row of feathered setae along distal margin, distolateral margin with a row of feathered, setae and a row of five short, simple, robust setae near lateral margin, distal part with patch of dense, fine, hair-like setae.</p><fig id="F9" position="float" orientation="portrait"><object-id xmlns:xlink="http://www.w3.org/1999/xlink" content-type="doi" xlink:type="simple">10.3897/zookeys.1200.116787.figure9</object-id><object-id xmlns:xlink="http://www.w3.org/1999/xlink" content-type="arpha" xlink:type="simple">FA9C4893-E25B-5452-93E0-43C5481D7E0A</object-id><label>Figure 9.</label><caption><p><tp:taxon-name><tp:taxon-name-part taxon-name-part-type="genus" reg="Baetiella">Baetiella</tp:taxon-name-part> (<tp:taxon-name-part taxon-name-part-type="subgenus" reg="Baetiella">Baetiella</tp:taxon-name-part>) <tp:taxon-name-part taxon-name-part-type="species" reg="lannaensis">lannaensis</tp:taxon-name-part></tp:taxon-name> sp. nov., larval morphology <bold>A</bold> labrum <bold>B</bold> right mandible <bold>C</bold> right incisors <bold>D</bold> right prostheca <bold>E</bold> left mandible <bold>F</bold> left incisors <bold>H</bold> left prostheca <bold>G</bold> left prostheca <bold>H</bold> maxilla <bold>I</bold> labium <bold>J</bold> hypopharynx.</p></caption><graphic xmlns:xlink="http://www.w3.org/1999/xlink" xlink:href="zookeys-1200-303_article-116787__-g009.jpg" position="float" orientation="portrait" xlink:type="simple" id="oo_1044371.jpg"><uri content-type="original_file" xlink:type="simple">https://binary.pensoft.net/fig/1044371</uri></graphic></fig><p>Right mandible (Fig. <xref ref-type="fig" rid="F9">9B–D</xref>). Outer and inner incisors partially separated (Fig. <xref ref-type="fig" rid="F9">9B, C</xref>), incisors well developed, outer incisor with three denticles and inner incisor with four denticles; right prostheca (Fig. <xref ref-type="fig" rid="F9">9D</xref>) slender; edge between mola and prostheca smooth without spines; apex of mola with tuft of spine-like setae; proximal surface with scattered, short, fine, simple setae.</p><p>Left mandible (Fig. <xref ref-type="fig" rid="F9">9E–G</xref>). Outer and inner incisors almost completely fused (Fig. <xref ref-type="fig" rid="F9">9E, F</xref>), well developed incisors with six denticles apically, prostheca (Fig. <xref ref-type="fig" rid="F9">9G</xref>) robust, apically with small denticles and comb-shaped structure; edge between mola and prostheca smooth without spines; proximal surface with scattered, short, fine, simple setae.</p><p>Maxilla (Fig. <xref ref-type="fig" rid="F9">9H</xref>). Galea lacinia with three blunt, robust canines and a canine-like dentiseta; inner dorsal row of setae with two bifid pectinate dentisetae; inner ventral row of robust, simple pectinate setae medially, with long robust, simple pectinate setae distally; with a row of four long setae on ba­sis of galea lacinia. Maxillary palp 2-segmented, with scattered small, hair-like setae; distal segment with distinct, small tip at apex and small, hair-like setae.</p><p>Labium (Fig. <xref ref-type="fig" rid="F9">9I</xref>). Glossa basally broad, narrower toward apex, glossa slightly shorter than paraglossa, inner margin with a row of nine medium, stout, simple setae, apical margin with three or four long, stout, blunt, simple setae, ventral surface with scattered, short, fine setae; paraglossa sub-rectangular, broader than glossa, apical margin with three rows of medium, stout, simple setae and a row of medium, stout, simple setae on inner margin, dorsal surface with three medium, stout, simple setae subapically; labial palp 3-segmented, terminal segment conical and asymmetrical with small tip at apex; segment II with small, reduced inner apical lobe, distal part with three simple, robust setae near outer margin; ventral surface covered with scattered short, robust and fine setae; segments I and III with micropores.</p><p>Hypopharynx (Fig. <xref ref-type="fig" rid="F9">9J</xref>). Lingua rounded apically, with apical tuft of fine, long, simple setae; superlingua broadly truncate, covered with abundant, fine, simple setae.</p><p><bold><italic>Thorax</italic></bold> (Figs <xref ref-type="fig" rid="F8">8A</xref>, <xref ref-type="fig" rid="F10">10A</xref>) with numerous rounded scale-like setae; mesonotum with dorsal surface with two pairs of small, reduced, tubercles anteromedially and posteromedially; metanotum with a single, posteromedian protuberance.</p><p>Hindwing pad reduced, ~1.5× longer than width, covered with numerous round scale-like setae.</p><p>Legs (Fig. <xref ref-type="fig" rid="F10">10B–E</xref>). Forelegs. Femur (Figs <xref ref-type="fig" rid="F10">10C</xref>, <xref ref-type="fig" rid="F12">12B, C</xref>) length ~2.2× maximum width. Dorsal margin with row of long, rounded, simple, ciliated setae, length ~1/3 to 1/2 of femur width, decreasing at distal part. All dorsal and ventral margins with a scattered row of short, robust setae. Femoral villopore present. Median part of dorsal margin with scattered fine and dense rounded scale-like setae.</p><fig id="F10" position="float" orientation="portrait"><object-id xmlns:xlink="http://www.w3.org/1999/xlink" content-type="doi" xlink:type="simple">10.3897/zookeys.1200.116787.figure10</object-id><object-id xmlns:xlink="http://www.w3.org/1999/xlink" content-type="arpha" xlink:type="simple">44411AEE-C71D-54AF-920F-165E48A8F169</object-id><label>Figure 10.</label><caption><p><tp:taxon-name><tp:taxon-name-part taxon-name-part-type="genus" reg="Baetiella">Baetiella</tp:taxon-name-part> (<tp:taxon-name-part taxon-name-part-type="subgenus" reg="Baetiella">Baetiella</tp:taxon-name-part>) <tp:taxon-name-part taxon-name-part-type="species" reg="lannaensis">lannaensis</tp:taxon-name-part></tp:taxon-name> sp. nov., larval morphology <bold>A</bold> pronotum and metanotum <bold>B</bold> foreleg <bold>C</bold> femur <bold>D</bold> tibia <bold>E</bold> tarsus and claw <bold>F</bold> abdomen <bold>G</bold> tergites I–IV <bold>H</bold> tergites V–IX. Scale bars: 0.2 mm (<bold>A–E</bold>); 0.1 mm (<bold>F–H</bold>).</p></caption><graphic xmlns:xlink="http://www.w3.org/1999/xlink" xlink:href="zookeys-1200-303_article-116787__-g010.jpg" position="float" orientation="portrait" xlink:type="simple" id="oo_1044372.jpg"><uri content-type="original_file" xlink:type="simple">https://binary.pensoft.net/fig/1044372</uri></graphic></fig><p>Tibia. Dorsal margin with a row of long, fine, simple setae (Figs <xref ref-type="fig" rid="F10">10D</xref>, <xref ref-type="fig" rid="F12">12D</xref>), both dorsal and ventral margins with a scattered row of short, robust setae, dorsal surface with numerous rounded scale-like (Fig. <xref ref-type="fig" rid="F12">12D</xref>).</p><p>Tarsus (Figs <xref ref-type="fig" rid="F10">10F</xref>, <xref ref-type="fig" rid="F12">12E</xref>) with a row of long, fine, simple setae dorsally, with a row of approximately seven robust, blunt setae increasing in size ventrally on distal part. Tarsal claw with a row of seven denticles with pair of subapical setae. All legs without coxal gill.</p><p>Midlegs and hindlegs as forelegs.</p><p><bold><italic>Abdomen</italic></bold> (Fig. <xref ref-type="fig" rid="F10">10F</xref>). Distal margin of tergites I–VIII with a single, posteromedian protuberance, decreasing in size.</p><p>Abdominal tergites (Figs <xref ref-type="fig" rid="F10">10G, H</xref>, <xref ref-type="fig" rid="F12">12H</xref>, <xref ref-type="fig" rid="F13">13A–D</xref>).</p><p>Distal margin of tergite I without denticles, surface with scattered, fine setae and rounded scale-like setae; distal margin of tergites II–X with multi-dentated and blunt spines, surface with scattered, fine setae and numerous rounded scale-like setae; tergites IX–X without posteromedian protuberance.</p><p>Abdominal sternites (Figs <xref ref-type="fig" rid="F11">11A–E</xref>, <xref ref-type="fig" rid="F12">12I</xref>, <xref ref-type="fig" rid="F13">13E–H</xref>). Distal margin of sternites I–VII smooth without denticles or scales-like setae, surface with scattered short, fine, simple setae (Figs <xref ref-type="fig" rid="F11">11A–C</xref>, <xref ref-type="fig" rid="F12">12I</xref>, <xref ref-type="fig" rid="F13">13E, F</xref>); distal margin of sternites VIII–X with multi-dentated, blunt denticles and scattered short, fine, simple setae along margin, surface with scattered short, fine, simple setae (Figs <xref ref-type="fig" rid="F11">11D, E</xref>, <xref ref-type="fig" rid="F12">12I</xref>, <xref ref-type="fig" rid="F13">13G, H</xref>).</p><fig id="F11" position="float" orientation="portrait"><object-id xmlns:xlink="http://www.w3.org/1999/xlink" content-type="doi" xlink:type="simple">10.3897/zookeys.1200.116787.figure11</object-id><object-id xmlns:xlink="http://www.w3.org/1999/xlink" content-type="arpha" xlink:type="simple">5E73A248-A32D-5F31-B485-019E34CED006</object-id><label>Figure 11.</label><caption><p><tp:taxon-name><tp:taxon-name-part taxon-name-part-type="genus" reg="Baetiella">Baetiella</tp:taxon-name-part> (<tp:taxon-name-part taxon-name-part-type="subgenus" reg="Baetiella">Baetiella</tp:taxon-name-part>) <tp:taxon-name-part taxon-name-part-type="species" reg="lannaensis">lannaensis</tp:taxon-name-part></tp:taxon-name> sp. nov., larval morphology <bold>A</bold> sternites III and IV <bold>B</bold> sternites V <bold>C</bold> sternite VI <bold>D</bold> sternite VII <bold>E</bold> sternite VIII <bold>F</bold> gill I <bold>G</bold> gill II <bold>H</bold> gill III <bold>I</bold> gill IV <bold>J</bold> gill V <bold>K</bold> gill VI <bold>L</bold> gill VII <bold>M</bold> paraproct. Scale bars: 0.02 mm.</p></caption><graphic xmlns:xlink="http://www.w3.org/1999/xlink" xlink:href="zookeys-1200-303_article-116787__-g011.jpg" position="float" orientation="portrait" xlink:type="simple" id="oo_1044373.jpg"><uri content-type="original_file" xlink:type="simple">https://binary.pensoft.net/fig/1044373</uri></graphic></fig><fig id="F12" position="float" orientation="portrait"><object-id xmlns:xlink="http://www.w3.org/1999/xlink" content-type="doi" xlink:type="simple">10.3897/zookeys.1200.116787.figure12</object-id><object-id xmlns:xlink="http://www.w3.org/1999/xlink" content-type="arpha" xlink:type="simple">76506234-412D-55D7-901F-6CAFB581F4D0</object-id><label>Figure 12.</label><caption><p><tp:taxon-name><tp:taxon-name-part taxon-name-part-type="genus" reg="Baetiella">Baetiella</tp:taxon-name-part> (<tp:taxon-name-part taxon-name-part-type="subgenus" reg="Baetiella">Baetiella</tp:taxon-name-part>) <tp:taxon-name-part taxon-name-part-type="species" reg="lannaensis">lannaensis</tp:taxon-name-part></tp:taxon-name> sp. nov., larval morphology (SEM) <bold>A</bold> foreleg <bold>B</bold> femur <bold>C</bold> setae on dorsal margin of femur <bold>D</bold> tibia <bold>E</bold> tarsus and claw <bold>F</bold> forewing <bold>G</bold> gill VI <bold>H</bold> tergites <bold>I</bold> sternites. Scale bars: 100 µm (<bold>A, I</bold>); 30 µm (<bold>B, C, D, F</bold>); 20 µm (<bold>E, G</bold>); 200 µm (<bold>H</bold>).</p></caption><graphic xmlns:xlink="http://www.w3.org/1999/xlink" xlink:href="zookeys-1200-303_article-116787__-g012.jpg" position="float" orientation="portrait" xlink:type="simple" id="oo_1044374.jpg"><uri content-type="original_file" xlink:type="simple">https://binary.pensoft.net/fig/1044374</uri></graphic></fig><fig id="F13" position="float" orientation="portrait"><object-id xmlns:xlink="http://www.w3.org/1999/xlink" content-type="doi" xlink:type="simple">10.3897/zookeys.1200.116787.figure13</object-id><object-id xmlns:xlink="http://www.w3.org/1999/xlink" content-type="arpha" xlink:type="simple">42DFB3BA-65C1-56BC-94A7-29A73642FDAA</object-id><label>Figure 13.</label><caption><p><tp:taxon-name><tp:taxon-name-part taxon-name-part-type="genus" reg="Baetiella">Baetiella</tp:taxon-name-part> (<tp:taxon-name-part taxon-name-part-type="subgenus" reg="Baetiella">Baetiella</tp:taxon-name-part>) <tp:taxon-name-part taxon-name-part-type="species" reg="lannaensis">lannaensis</tp:taxon-name-part></tp:taxon-name> sp. nov., larval morphology (SEM) <bold>A</bold> tergites <bold>B</bold> tergite V <bold>C</bold> tergite VIII <bold>D</bold> posterior margin of tergite V <bold>E</bold> sternites <bold>F</bold> sternite VII <bold>G</bold> sternite VIII <bold>H</bold> sternite IX <bold>I</bold> paraproct. Scale bars: 200 µm (<bold>A</bold>); 30 µm (<bold>B</bold>); 20 µm (<bold>C, F, I</bold>); 10 µm (<bold>D, G, H</bold>); 100 µm (<bold>E</bold>).</p></caption><graphic xmlns:xlink="http://www.w3.org/1999/xlink" xlink:href="zookeys-1200-303_article-116787__-g013.jpg" position="float" orientation="portrait" xlink:type="simple" id="oo_1044375.jpg"><uri content-type="original_file" xlink:type="simple">https://binary.pensoft.net/fig/1044375</uri></graphic></fig><p>Gills (Figs <xref ref-type="fig" rid="F11">11F–L</xref>, <xref ref-type="fig" rid="F12">12G</xref>). Seven pairs of gills present on abdominal tergites I–VII (Fig. <xref ref-type="fig" rid="F11">11F–L</xref>), oval and without tracheation; gill I smaller than other gills, coloration reddish to brown medially with translucent on outer margin, gill surface with scattered, fine setae and several rounded scales and micropores, gill margin with scattered hair-like setae (Fig. <xref ref-type="fig" rid="F12">12G</xref>).</p><p>Paraproct (Figs <xref ref-type="fig" rid="F11">11M</xref>, <xref ref-type="fig" rid="F13">13I</xref>) with numerous micropores and scattered short, fine setae medially, inner margin with 12–14 serrations and multi-dentate, blunt denticles along margin.</p><p><bold>Imago.</bold> Unknown.</p></tp:treatment-sec><tp:treatment-sec sec-type="Ecological notes" id="SECID0EK4BG"><title>Ecological notes.</title><p>The larvae of <tp:taxon-name><tp:taxon-name-part taxon-name-part-type="genus" reg="Baetiella">Baetiella</tp:taxon-name-part> (<tp:taxon-name-part taxon-name-part-type="subgenus" reg="Baetiella">Baetiella</tp:taxon-name-part>) <tp:taxon-name-part taxon-name-part-type="species" reg="lannaensis">lannaensis</tp:taxon-name-part></tp:taxon-name> sp. nov. were collected in Siribhum and Mo Pang waterfalls, in the same microhabitats and substrate types than <tp:taxon-name><tp:taxon-name-part taxon-name-part-type="genus" reg="Baetiella">Baetiella</tp:taxon-name-part> (<tp:taxon-name-part taxon-name-part-type="subgenus" reg="Baetiella">Baetiella</tp:taxon-name-part>) <tp:taxon-name-part taxon-name-part-type="species" reg="baei">baei</tp:taxon-name-part></tp:taxon-name> sp. nov.; they were found in boulders substrates with fast-flowing water. However, this species was more abundant than <tp:taxon-name><tp:taxon-name-part taxon-name-part-type="genus" reg="Baetiella">Baetiella</tp:taxon-name-part> (<tp:taxon-name-part taxon-name-part-type="subgenus" reg="Baetiella">Baetiella</tp:taxon-name-part>) <tp:taxon-name-part taxon-name-part-type="species" reg="baei">baei</tp:taxon-name-part></tp:taxon-name> sp. nov. (Fig. <xref ref-type="fig" rid="F23">23</xref>).</p></tp:treatment-sec><tp:treatment-sec sec-type="etymology" id="SECID0E55BG"><title>Etymology.</title><p>This specific epithet, <italic><tp:taxon-name><tp:taxon-name-part taxon-name-part-type="genus" reg="Baetiella"/><tp:taxon-name-part taxon-name-part-type="species" reg="lannaensis">lannaensis</tp:taxon-name-part></tp:taxon-name></italic>, refers to the Lanna kingdom, the historic name of northern Thailand where this new species was found.</p></tp:treatment-sec><tp:treatment-sec sec-type="distribution" id="SECID0EO6BG"><title>Distribution.</title><p>Chiang Mai and Mae Hong Son Provinces (northern Thailand).</p></tp:treatment-sec><tp:treatment-sec sec-type="remarks" id="SECID0ET6BG"><title>Remarks.</title><p>The newly discovered species is morphologically similar to <italic><tp:taxon-name><tp:taxon-name-part taxon-name-part-type="genus" reg="Baetiella">Baetiella</tp:taxon-name-part><tp:taxon-name-part taxon-name-part-type="species" reg="ausobskyi">ausobskyi</tp:taxon-name-part></tp:taxon-name></italic> Braasch, 1983; both species share tergites I–VIII with a single, reduced, posteromedian protuberance and dorsal surface of labrum with a row of fewer than seven submarginal setae. Nevertheless, <tp:taxon-name><tp:taxon-name-part taxon-name-part-type="genus" reg="Baetiella">Baetiella</tp:taxon-name-part> (<tp:taxon-name-part taxon-name-part-type="subgenus" reg="Baetiella">Baetiella</tp:taxon-name-part>) <tp:taxon-name-part taxon-name-part-type="species" reg="lannaensis">lannaensis</tp:taxon-name-part></tp:taxon-name> sp. nov. reveals distinct characters that distinguish it from <italic><tp:taxon-name><tp:taxon-name-part taxon-name-part-type="genus" reg="Baetiella">B.</tp:taxon-name-part><tp:taxon-name-part taxon-name-part-type="species" reg="ausobskyi">ausobskyi</tp:taxon-name-part></tp:taxon-name></italic>. For instance, the dorsal margin of femur with a row of long, rounded, simple, feathered setae while this row is compound of long, robust, rounded, simple setae in <italic><tp:taxon-name><tp:taxon-name-part taxon-name-part-type="genus" reg="Baetiella">B.</tp:taxon-name-part><tp:taxon-name-part taxon-name-part-type="species" reg="ausobskyi">ausobskyi</tp:taxon-name-part></tp:taxon-name></italic>. This new species can be identified by the surface of body, legs, and especially the gill surface that are covered by numerous rounded scale-like setae. The distal margin of sternites VIII–X of <tp:taxon-name><tp:taxon-name-part taxon-name-part-type="genus" reg="Baetiella">Baetiella</tp:taxon-name-part> (<tp:taxon-name-part taxon-name-part-type="subgenus" reg="Baetiella">Baetiella</tp:taxon-name-part>) <tp:taxon-name-part taxon-name-part-type="species" reg="lannaensis">lannaensis</tp:taxon-name-part></tp:taxon-name> sp. nov. possesses multi-dentated and blunt spines. This new species exhibits a reduction of the paracercus to a single segment, whereas <italic><tp:taxon-name><tp:taxon-name-part taxon-name-part-type="genus" reg="Baetiella">B.</tp:taxon-name-part><tp:taxon-name-part taxon-name-part-type="species" reg="ausobskyi">ausobskyi</tp:taxon-name-part></tp:taxon-name></italic>, as described by <xref ref-type="bibr" rid="B4">Braasch (1983)</xref>, has a reduction to three segments. The two species also differ by the shape of the inner apical lobe of segment II of the labial palp; this lobe is more reduced in <tp:taxon-name><tp:taxon-name-part taxon-name-part-type="genus" reg="Baetiella">Baetiella</tp:taxon-name-part> (<tp:taxon-name-part taxon-name-part-type="subgenus" reg="Baetiella">Baetiella</tp:taxon-name-part>) <tp:taxon-name-part taxon-name-part-type="species" reg="lannaensis">lannaensis</tp:taxon-name-part></tp:taxon-name>. Additionally, the terminal segment of the labial palp in <tp:taxon-name><tp:taxon-name-part taxon-name-part-type="genus" reg="Baetiella">Baetiella</tp:taxon-name-part> (<tp:taxon-name-part taxon-name-part-type="subgenus" reg="Baetiella">Baetiella</tp:taxon-name-part>) <tp:taxon-name-part taxon-name-part-type="species" reg="lannaensis">lannaensis</tp:taxon-name-part></tp:taxon-name> sp. nov. is conical and asymmetrical, whereas in <italic><tp:taxon-name><tp:taxon-name-part taxon-name-part-type="genus" reg="Baetiella">B.</tp:taxon-name-part><tp:taxon-name-part taxon-name-part-type="species" reg="ausobskyi">ausobskyi</tp:taxon-name-part></tp:taxon-name></italic>, this segment is rounded, conical, and nearly symmetrical (<xref ref-type="bibr" rid="B47">Vasanth et al. 2020</xref>).</p></tp:treatment-sec><tp:treatment-sec><!--Section generated to contain objects referenced in tp:taxon-treatment.--><fig id="F1" position="float" orientation="portrait"><object-id xmlns:xlink="http://www.w3.org/1999/xlink" content-type="doi" xlink:type="simple">10.3897/zookeys.1200.116787.figure1</object-id><object-id xmlns:xlink="http://www.w3.org/1999/xlink" content-type="arpha" xlink:type="simple">F9A331D7-C181-52FF-9138-3E24B6570B05</object-id><label>Figure 1.</label><caption><p><tp:taxon-name><tp:taxon-name-part taxon-name-part-type="genus" reg="Baetiella">Baetiella</tp:taxon-name-part> (<tp:taxon-name-part taxon-name-part-type="subgenus" reg="Baetiella">Baetiella</tp:taxon-name-part>) <tp:taxon-name-part taxon-name-part-type="species" reg="lannaensis">lannaensis</tp:taxon-name-part></tp:taxon-name> sp. nov., female larva <bold>A</bold> early larval stage <bold>B</bold> mature larva.</p></caption><graphic xmlns:xlink="http://www.w3.org/1999/xlink" xlink:href="zookeys-1200-303_article-116787__-g001.jpg" position="float" orientation="portrait" xlink:type="simple" id="oo_1044363.jpg"><uri content-type="original_file" xlink:type="simple">https://binary.pensoft.net/fig/1044363</uri></graphic></fig><fig id="F23" position="float" orientation="portrait"><object-id xmlns:xlink="http://www.w3.org/1999/xlink" content-type="doi" xlink:type="simple">10.3897/zookeys.1200.116787.figure23</object-id><object-id xmlns:xlink="http://www.w3.org/1999/xlink" content-type="arpha" xlink:type="simple">74672401-9C88-5BBB-BE55-347073906917</object-id><label>Figure 23.</label><caption><p>Sampling sites and the coexistence microhabitats of <tp:taxon-name><tp:taxon-name-part taxon-name-part-type="genus" reg="Baetiella">Baetiella</tp:taxon-name-part> (<tp:taxon-name-part taxon-name-part-type="subgenus" reg="Baetiella">Baetiella</tp:taxon-name-part>) <tp:taxon-name-part taxon-name-part-type="species" reg="baei">baei</tp:taxon-name-part></tp:taxon-name> sp. nov. and <tp:taxon-name><tp:taxon-name-part taxon-name-part-type="genus" reg="Baetiella">B.</tp:taxon-name-part> (<tp:taxon-name-part taxon-name-part-type="subgenus" reg="Baetiella">Baetiella</tp:taxon-name-part>) <tp:taxon-name-part taxon-name-part-type="species" reg="lannaensis">lannaensis</tp:taxon-name-part></tp:taxon-name> sp. nov. <bold>A</bold> Siribhum waterfall (Chiang Mai province) <bold>B, C</bold> microhabitats of Siribhum waterfall and Mo Pang waterfall (Mae Hong Son Province) respectively. White arrows indicate coexisting microhabitats of <tp:taxon-name><tp:taxon-name-part taxon-name-part-type="genus" reg="Baetiella">B.</tp:taxon-name-part> (<tp:taxon-name-part taxon-name-part-type="subgenus" reg="Baetiella">Baetiella</tp:taxon-name-part>) <tp:taxon-name-part taxon-name-part-type="species" reg="baei">baei</tp:taxon-name-part></tp:taxon-name> sp. nov. and <tp:taxon-name><tp:taxon-name-part taxon-name-part-type="genus" reg="Baetiella">B.</tp:taxon-name-part> (<tp:taxon-name-part taxon-name-part-type="subgenus" reg="Baetiella">Baetiella</tp:taxon-name-part>) <tp:taxon-name-part taxon-name-part-type="species" reg="lannaensis">lannaensis</tp:taxon-name-part></tp:taxon-name> sp. nov.</p></caption><graphic xmlns:xlink="http://www.w3.org/1999/xlink" xlink:href="zookeys-1200-303_article-116787__-g023.jpg" position="float" orientation="portrait" xlink:type="simple" id="oo_1044385.jpg"><uri content-type="original_file" xlink:type="simple">https://binary.pensoft.net/fig/1044385</uri></graphic></fig></tp:treatment-sec><ref-list><ref id="B4"><mixed-citation xmlns:xlink="http://www.w3.org/1999/xlink" xlink:type="simple"><person-group><name name-style="western"><surname>Braasch</surname><given-names>D</given-names></name></person-group> (<year>1983</year>) <article-title>Neue <tp:taxon-name><tp:taxon-name-part taxon-name-part-type="family">Baetidae</tp:taxon-name-part></tp:taxon-name> von Nepal (<tp:taxon-name><tp:taxon-name-part taxon-name-part-type="order">Ephemeroptera</tp:taxon-name-part></tp:taxon-name>).</article-title><source>Reichenbachia</source><volume>21</volume>: <fpage>147</fpage>–<lpage>155</lpage>.</mixed-citation></ref><ref id="B47"><mixed-citation xmlns:xlink="http://www.w3.org/1999/xlink" xlink:type="simple"><person-group><name name-style="western"><surname>Vasanth</surname><given-names>M</given-names></name><name name-style="western"><surname>Selvakumar</surname><given-names>C</given-names></name><name name-style="western"><surname>Subramanian</surname><given-names>KA</given-names></name><name name-style="western"><surname>Sivaramakrishnan</surname><given-names>KG</given-names></name><name name-style="western"><surname>Sinha</surname><given-names>B</given-names></name></person-group> (<year>2020</year>) <article-title>New record of the genus <italic><tp:taxon-name><tp:taxon-name-part taxon-name-part-type="genus">Baetiella</tp:taxon-name-part></tp:taxon-name></italic> Uéno, 1931 (<tp:taxon-name><tp:taxon-name-part taxon-name-part-type="order">Ephemeroptera</tp:taxon-name-part></tp:taxon-name>: <tp:taxon-name><tp:taxon-name-part taxon-name-part-type="family">Baetidae</tp:taxon-name-part></tp:taxon-name>) from India with description of a new species and new records for five species.</article-title><source>Zootaxa</source><volume>4763</volume>(<issue>4</issue>): <fpage>563</fpage>–<lpage>578</lpage>. <ext-link xlink:href="10.11646/zootaxa.4763.4.6" ext-link-type="doi" xlink:type="simple">https://doi.org/10.11646/zootaxa.4763.4.6</ext-link></mixed-citation></ref></ref-list></tp:taxon-treatment>
