# Supplementary material for: ﻿Taxonomic notes on the genus Baetiella Uéno, 1931 (Ephemeroptera, Baetidae), with description of three new species from Thailand
Source: Zookeys. 2024 May 9;1200:303–52. doi: 10.3897/zookeys.1200.116787 (PMC11099474; doi:10.3897/zookeys.1200.116787)
Supplement: XML Treatment for Baetiella (Baetiella) bibranchia [file zookeys.1200.116787-treatment3.xml]

<!DOCTYPE tp:taxon-treatment
  PUBLIC "-//TaxonX//DTD Taxonomic Treatment Publishing DTD v0 20100105//EN" "tax-treatment-NSO.dtd">
<tp:taxon-treatment xmlns:tp="http://www.plazi.org/taxpub"><tp:treatment-meta><kwd-group><label>Taxon classification</label><kwd>
                <named-content content-type="kingdom">Animalia</named-content>
              </kwd><kwd>
                <named-content content-type="order">Ephemeroptera</named-content>
              </kwd><kwd>
                <named-content content-type="family">Baetidae</named-content>
              </kwd></kwd-group><mixed-citation publication-type="journal"><person-group><name><surname>Phlai-ngam</surname><given-names>Sirikamon</given-names></name><name><surname>Boonsoong</surname><given-names>Boonsatien</given-names></name><name><surname>Gattolliat</surname><given-names>Jean-Luc</given-names></name><name><surname>Tungpairojwong</surname><given-names>Nisarat</given-names></name></person-group><article-title>﻿Taxonomic notes on the genus <italic><tp:taxon-name><tp:taxon-name-part taxon-name-part-type="genus" reg="Baetiella">Baetiella</tp:taxon-name-part></tp:taxon-name></italic> Uéno, 1931 (<tp:taxon-name><tp:taxon-name-part taxon-name-part-type="order">Ephemeroptera</tp:taxon-name-part></tp:taxon-name>, <tp:taxon-name><tp:taxon-name-part taxon-name-part-type="family">Baetidae</tp:taxon-name-part></tp:taxon-name>), with description of three new species from Thailand</article-title><source>Zookeys</source><day>09</day><month>05</month><year>2024</year><volume>1200</volume><fpage>303</fpage><lpage>352</lpage><pub-id pub-id-type="doi">10.3897/zookeys.1200.116787</pub-id></mixed-citation></tp:treatment-meta><tp:nomenclature><label>﻿</label><tp:taxon-name><object-id xmlns:xlink="http://www.w3.org/1999/xlink" content-type="arpha" xlink:type="simple">427B056A-5F29-5194-835A-F58A95FEEA6B</object-id><tp:taxon-name-part taxon-name-part-type="genus" reg="Baetiella">Baetiella</tp:taxon-name-part> (<tp:taxon-name-part taxon-name-part-type="subgenus" reg="Baetiella">Baetiella</tp:taxon-name-part>) <tp:taxon-name-part taxon-name-part-type="species" reg="bibranchia">bibranchia</tp:taxon-name-part><object-id xmlns:xlink="http://www.w3.org/1999/xlink" content-type="zoobank" xlink:type="simple">https://zoobank.org/B6E6792D-F757-4998-A935-18ADD2EA6BF1</object-id></tp:taxon-name><tp:taxon-status xmlns:xlink="http://www.w3.org/1999/xlink" xlink:type="simple">sp. nov.</tp:taxon-status><xref ref-type="fig" rid="F14">Figs 14</xref><xref ref-type="fig" rid="F15">, 15</xref><xref ref-type="fig" rid="F16">, 16</xref><xref ref-type="fig" rid="F17">, 17</xref><xref ref-type="fig" rid="F18">, 18</xref><xref ref-type="fig" rid="F19">, 19</xref></tp:nomenclature><tp:treatment-sec sec-type="type material" id="SECID0EUFAI"><title>Type material examined.</title><p><bold><italic>Holotype</italic>.</bold> Thailand, One larva on slide (<named-content xmlns:xlink="http://www.w3.org/1999/xlink" content-type="dwc:institutional_code" xlink:title="Collection of Aquatic Insects of Department of Biology at Khon Kaen University in Khon Kaen" xlink:href="http://grbio.org/institution/khon-kaen-university" xlink:type="simple">KKU</named-content>-AIC), Chiang Rai, Muang district, Pong Phra Baht waterfall, <named-content xmlns:xlink="http://www.w3.org/1999/xlink" content-type="dwc:verbatimCoordinates" xlink:type="simple"><named-content content-type="geo-json" specific-use="{&#34;type&#34;:&#34;Point&#34;,&#34;coordinates&#34;:[99.804019,20.011000]}" id="NCID0EGGAI" xlink:type="simple">20°00'39.60"N, 99°48'14.47"E</named-content></named-content>, 476 m, 11.III.2021, B. Boonsoong leg. <bold><italic>Paratypes</italic>.</bold> Two larvae on stubs, Six larvae in alcohol, same data as holotype (<named-content xmlns:xlink="http://www.w3.org/1999/xlink" content-type="dwc:institutional_code" xlink:title="Collection of Aquatic Insects of Department of Biology at Khon Kaen University in Khon Kaen" xlink:href="http://grbio.org/institution/khon-kaen-university" xlink:type="simple">KKU</named-content>-AIC); Four larvae in alcohol, same data as holotype (<named-content xmlns:xlink="http://www.w3.org/1999/xlink" content-type="dwc:institutional_code" xlink:title="Muséum cantonal des sciences naturelles, Department of Zoology" xlink:href="http://grbio.org/institution/musee-zoologique-0" xlink:type="simple">MZL</named-content>: GBIFCH01118452).</p></tp:treatment-sec><tp:treatment-sec sec-type="diagnosis" id="SECID0EXGAI"><title>Diagnosis.</title><p>This new species, <tp:taxon-name><tp:taxon-name-part taxon-name-part-type="genus" reg="Baetiella">Baetiella</tp:taxon-name-part> (<tp:taxon-name-part taxon-name-part-type="subgenus" reg="Baetiella">Baetiella</tp:taxon-name-part>) <tp:taxon-name-part taxon-name-part-type="species" reg="bibranchia">bibranchia</tp:taxon-name-part></tp:taxon-name> sp. nov. can be easily distinguished from other <italic><tp:taxon-name><tp:taxon-name-part taxon-name-part-type="genus" reg="Baetiella">Baetiella</tp:taxon-name-part></tp:taxon-name></italic> species by the following combination of characters; (i) distal margin of tergites I–V with a single, posteromedian protuberance, distal margin of tergites VI–IX with a pair of posteromedian protuberances, the distance between posteromedian protuberances gradually widened backwards, distance between bases of posteromedian protuberances of tergite VI is shorter than length of posteromedian protuberances; (ii) coxal gills present at the base of forelegs and midlegs; (iii) terminal segment reduced to one segment; (iv) segment II of labial palp without inner apical lobe; (v) distal margin of tergites II–X with muti-dentated, blunt denticles; (vi) distal margin of sternites smooth without denticles.</p></tp:treatment-sec><tp:treatment-sec sec-type="description" id="SECID0ESHAI"><title>Description.</title><p>Coloration (Fig. <xref ref-type="fig" rid="F14">14A</xref>). Head dorsally brownish, with darker brown mark at frontal suture. Thorax dorsally brownish yellow with dark brown pattern and with very small dark brown tubercles. Abdominal tergites brownish with darker brown pattern; sternites pale brown (Fig. <xref ref-type="fig" rid="F14">14B, C</xref>). Legs brownish; dorsal surface brownish, pale brown ventrally; dorsal surface of femur with pale brown marking distally, tarsus and claw distally dark brown. Caudal filaments brownish.</p><fig id="F14" position="float" orientation="portrait"><object-id xmlns:xlink="http://www.w3.org/1999/xlink" content-type="doi" xlink:type="simple">10.3897/zookeys.1200.116787.figure14</object-id><object-id xmlns:xlink="http://www.w3.org/1999/xlink" content-type="arpha" xlink:type="simple">E2797C9B-205E-501D-85F0-2459EAF88AAD</object-id><label>Figure 14.</label><caption><p><tp:taxon-name><tp:taxon-name-part taxon-name-part-type="genus" reg="Baetiella">Baetiella</tp:taxon-name-part> (<tp:taxon-name-part taxon-name-part-type="subgenus" reg="Baetiella">Baetiella</tp:taxon-name-part>) <tp:taxon-name-part taxon-name-part-type="species" reg="bibranchia">bibranchia</tp:taxon-name-part></tp:taxon-name> sp. nov., larval habitus (paratype) <bold>A</bold> dorsal view <bold>B</bold> lateral view (black arrow indicating coxal gills) <bold>C</bold> ventral view. Scale bars: 1 mm.</p></caption><graphic xmlns:xlink="http://www.w3.org/1999/xlink" xlink:href="zookeys-1200-303_article-116787__-g014.jpg" position="float" orientation="portrait" xlink:type="simple" id="oo_1044376.jpg"><uri content-type="original_file" xlink:type="simple">https://binary.pensoft.net/fig/1044376</uri></graphic></fig><p><bold><italic>Body</italic>.</bold> Dorsoventrally somewhat flattened (Fig. <xref ref-type="fig" rid="F14">14B, C</xref>). Paracercus reduced to one segment, cerci subequal to body length. Body surface covered with scattered rounded scale-like setae.</p><p><bold><italic>Head</italic></bold> ~2× wider than long.</p><p>Antenna. Length ~1.5× as long as head length; scape, pedicel and flagellum without process, without scale bases and spines, covered with scattered, fine setae; flagellum covered with scattered, fine setae in each segment.</p><p><bold><italic>Mouthparts</italic>.</bold> Labrum (Fig. <xref ref-type="fig" rid="F15">15A</xref>). Broad, slightly rectangular; ~2× wider than long; each half of dorsal surface with one central seta and a row of nine long, simple, robust submarginal setae, proximal part with scattered, fine, simple setae; distal margin with anteromedian notch shallow, lateral margin with a row of medium, fine, pointed, simple setae; ventral surface with a row of feath­ered setae along distal margin, distolateral margin with a row of feathered setae and a row of three, short, simple, robust setae near lateral margin, distal part with patch of dense, fine, hair-like setae.</p><fig id="F15" position="float" orientation="portrait"><object-id xmlns:xlink="http://www.w3.org/1999/xlink" content-type="doi" xlink:type="simple">10.3897/zookeys.1200.116787.figure15</object-id><object-id xmlns:xlink="http://www.w3.org/1999/xlink" content-type="arpha" xlink:type="simple">5FEC5756-132B-5F0F-8983-823F7C392914</object-id><label>Figure 15.</label><caption><p><tp:taxon-name><tp:taxon-name-part taxon-name-part-type="genus" reg="Baetiella">Baetiella</tp:taxon-name-part> (<tp:taxon-name-part taxon-name-part-type="subgenus" reg="Baetiella">Baetiella</tp:taxon-name-part>) <tp:taxon-name-part taxon-name-part-type="species" reg="bibranchia">bibranchia</tp:taxon-name-part></tp:taxon-name> sp. nov., larval morphology <bold>A</bold> labrum <bold>B</bold> right mandible <bold>C</bold> right incisors <bold>D</bold> right prostheca <bold>E</bold> left mandible <bold>F</bold> left incisors <bold>H</bold> left prostheca <bold>G</bold> left prostheca <bold>H</bold> maxilla <bold>I</bold> labium <bold>J</bold> hypopharynx.</p></caption><graphic xmlns:xlink="http://www.w3.org/1999/xlink" xlink:href="zookeys-1200-303_article-116787__-g015.jpg" position="float" orientation="portrait" xlink:type="simple" id="oo_1044377.jpg"><uri content-type="original_file" xlink:type="simple">https://binary.pensoft.net/fig/1044377</uri></graphic></fig><p>Right mandible (Fig. <xref ref-type="fig" rid="F15">15B–D</xref>). Outer and inner incisors partially separated with visible separating line (Fig. <xref ref-type="fig" rid="F15">15B, C</xref>), incisors well developed, outer incisor with three denticles and inner incisor with three denticles; right prostheca (Fig. <xref ref-type="fig" rid="F15">15D</xref>) slender with denticles apically; edge between mola and prostheca smooth without spines; apex of mola with tuft of spine-like setae; proximal surface with scattered short, fine, simple setae.</p><p>Left mandible (Fig. <xref ref-type="fig" rid="F15">15E–G</xref>). Outer and inner incisors almost completely fused (Fig. <xref ref-type="fig" rid="F15">15E, F</xref>), well developed incisors with six denticles apically, prostheca robust, apically with small denticles and comb-shaped structure (Fig. <xref ref-type="fig" rid="F15">15G</xref>); edge between mola and prostheca smooth without spines; proximal surface with scattered short, fine, simple setae.</p><p>Maxilla (Fig. <xref ref-type="fig" rid="F15">15H</xref>). Galea lacinia with three blunt, robust canines and a canine-like dentiseta; inner dorsal row of setae with two bifid pectinate dentisetae; inner ventral row of robust, simple pectinate setae medially, with long robust, simple pectinate setae distally; basal with a row of four long basal setae on basis of galea lacinia. Maxillary palp 2-segmented, with scattered small, hair-like setae; distal segment with distinct, small tip at apex and small, hair-like setae.</p><p>Labium (Fig. <xref ref-type="fig" rid="F15">15I</xref>). Glossa basally broad, narrower toward apex, glossa slightly shorter than paraglossa, inner margin with a row of eight medium, stout, simple setae and two short, stout, simple setae, apical margin with four or five long, stout, simple setae, proximal part with a short, fine, robust seta; paraglossa sub-rectangular, broader than glossa, apical margin with three rows of long, stout, simple setae and a row of stout setae on outer margin, dorsal surface with four median, stout, simple setae and a long, fine, simple seta apically, proximal part with a short, fine seta. Labial palp 3-segmented, terminal segment conical, rounded and asymmetrical with small tip at apex; segment II without inner apical lobe; ventral surface covered with scattered short, robust, simple setae and fine setae; segments I and III with numerous micropores.</p><p>Hypopharynx (Fig. <xref ref-type="fig" rid="F15">15J</xref>). Lingua rounded apically, with apical tuft of fine, long simple setae; superlingua apically rounded, covered with abundant fine simple setae.</p><p><bold><italic>Thorax</italic></bold> (Figs <xref ref-type="fig" rid="F16">16A</xref>, <xref ref-type="fig" rid="F19">19A</xref>) with a very small, reduced tubercle. Metanotum with a single posteromedian protuberance</p><fig id="F16" position="float" orientation="portrait"><object-id xmlns:xlink="http://www.w3.org/1999/xlink" content-type="doi" xlink:type="simple">10.3897/zookeys.1200.116787.figure16</object-id><object-id xmlns:xlink="http://www.w3.org/1999/xlink" content-type="arpha" xlink:type="simple">493253B2-8955-5930-A7C1-76071588BBDA</object-id><label>Figure 16.</label><caption><p><tp:taxon-name><tp:taxon-name-part taxon-name-part-type="genus" reg="Baetiella">Baetiella</tp:taxon-name-part> (<tp:taxon-name-part taxon-name-part-type="subgenus" reg="Baetiella">Baetiella</tp:taxon-name-part>) <tp:taxon-name-part taxon-name-part-type="species" reg="bibranchia">bibranchia</tp:taxon-name-part></tp:taxon-name> sp. nov., larval morphology <bold>A</bold> pronotum and metanotum <bold>B</bold> foreleg <bold>C</bold> femur <bold>D</bold> tibia <bold>E</bold> tarsus and claw. Scale bars: 0.5 mm (<bold>A</bold>); 0.2 mm (<bold>B</bold>); 0.1 mm (<bold>C, D, E</bold>).</p></caption><graphic xmlns:xlink="http://www.w3.org/1999/xlink" xlink:href="zookeys-1200-303_article-116787__-g016.jpg" position="float" orientation="portrait" xlink:type="simple" id="oo_1044378.jpg"><uri content-type="original_file" xlink:type="simple">https://binary.pensoft.net/fig/1044378</uri></graphic></fig><p>Hindwing pad reduced, ~1.5× longer than width, covered with numerous rounded, scale-like setae.</p><p>Legs (Figs <xref ref-type="fig" rid="F16">16B–E</xref>, <xref ref-type="fig" rid="F18">18A–D</xref>). Forelegs. Femur. Length ~3× maximum width. Dorsal margin with a row of long, rounded, simple setae, ~1/3 of femur width, decreasing at distal part (Figs <xref ref-type="fig" rid="F16">16C</xref>, <xref ref-type="fig" rid="F18">18B</xref>). Dorsal and ventral margins with a scattered row of short, robust setae. Femoral villopore present. Medial part of dorsal surface with scattered fine and rounded scale-like setae.</p><p>Tibia with a row of long, fine, simple setae dorsally (Figs <xref ref-type="fig" rid="F16">16D</xref>, <xref ref-type="fig" rid="F18">18C</xref>), dorsal and ventral margins with a row of short, robust setae, dorsal surface with scattered, short, fine setae.</p><p>Tarsus with a row of long, fine, simple setae dorsally, with a row of approximately seven robust, blunt setae ventrally increasing in size on distal part. Tarsal claw with a row of seven denticles with pair of subapical setae (Figs <xref ref-type="fig" rid="F16">16E</xref>, <xref ref-type="fig" rid="F18">18D</xref>).</p><p>Membranous digitiform extra gills at base of coxa (Figs <xref ref-type="fig" rid="F14">14B, C</xref>, <xref ref-type="fig" rid="F19">19B</xref>).</p><p>Midlegs and hindlegs as forelegs, except extra gills absent at base of coxa of hindlegs.</p><p><bold><italic>Abdomen</italic></bold> (Fig. <xref ref-type="fig" rid="F17">17A</xref>). Distal margin of tergite I–V with a single, posteromedian protuberance, distal margin of tergites VI–IX with a pair of posteromedian posteromedian protuberances.</p><fig id="F17" position="float" orientation="portrait"><object-id xmlns:xlink="http://www.w3.org/1999/xlink" content-type="doi" xlink:type="simple">10.3897/zookeys.1200.116787.figure17</object-id><object-id xmlns:xlink="http://www.w3.org/1999/xlink" content-type="arpha" xlink:type="simple">7FA426D4-069D-593F-BC28-4E75F02F694D</object-id><label>Figure 17.</label><caption><p><tp:taxon-name><tp:taxon-name-part taxon-name-part-type="genus" reg="Baetiella">Baetiella</tp:taxon-name-part> (<tp:taxon-name-part taxon-name-part-type="subgenus" reg="Baetiella">Baetiella</tp:taxon-name-part>) <tp:taxon-name-part taxon-name-part-type="species" reg="bibranchia">bibranchia</tp:taxon-name-part></tp:taxon-name> sp. nov., larval morphology <bold>A</bold> abdomen <bold>B</bold> tergites I–V <bold>C</bold> tergites VII–X <bold>D</bold> sternites V–IX <bold>E</bold> distal margin of tergite VIII <bold>F</bold> gill I <bold>G</bold> gill IV <bold>H</bold> gill V <bold>I</bold> gill VII <bold>J</bold> paraproct. Scale bars: 0.2 mm (<bold>A, B, D</bold>); 0.1 mm (<bold>C, E</bold>); 0.02 mm (<bold>I, J</bold>).</p></caption><graphic xmlns:xlink="http://www.w3.org/1999/xlink" xlink:href="zookeys-1200-303_article-116787__-g017.jpg" position="float" orientation="portrait" xlink:type="simple" id="oo_1044379.jpg"><uri content-type="original_file" xlink:type="simple">https://binary.pensoft.net/fig/1044379</uri></graphic></fig><p>Abdominal tergite I with distal margin smooth, without denticles; distal margin of tergites II–X with multi-dentated, blunt denticles along margin (Figs <xref ref-type="fig" rid="F17">17C, E</xref>, <xref ref-type="fig" rid="F18">18E</xref>, <xref ref-type="fig" rid="F19">19C, D</xref>). Surface of all tergites covered with scattered short, fine, simple setae and rounded scale-like setae.</p><fig id="F18" position="float" orientation="portrait"><object-id xmlns:xlink="http://www.w3.org/1999/xlink" content-type="doi" xlink:type="simple">10.3897/zookeys.1200.116787.figure18</object-id><object-id xmlns:xlink="http://www.w3.org/1999/xlink" content-type="arpha" xlink:type="simple">D9DF768D-0A34-5079-B8E1-9F3C4608EBC3</object-id><label>Figure 18.</label><caption><p><tp:taxon-name><tp:taxon-name-part taxon-name-part-type="genus" reg="Baetiella">Baetiella</tp:taxon-name-part> (<tp:taxon-name-part taxon-name-part-type="subgenus" reg="Baetiella">Baetiella</tp:taxon-name-part>) <tp:taxon-name-part taxon-name-part-type="species" reg="bibranchia">bibranchia</tp:taxon-name-part></tp:taxon-name> sp. nov., larval morphology (SEM) <bold>A</bold> foreleg <bold>B</bold> femur <bold>C</bold> tibia <bold>D</bold> tarsus and claw <bold>E</bold> tergites <bold>F</bold> sternites. Scale bars: 20 µm (<bold>A–D</bold>); 100 µm (<bold>E, F</bold>).</p></caption><graphic xmlns:xlink="http://www.w3.org/1999/xlink" xlink:href="zookeys-1200-303_article-116787__-g018.jpg" position="float" orientation="portrait" xlink:type="simple" id="oo_1044380.jpg"><uri content-type="original_file" xlink:type="simple">https://binary.pensoft.net/fig/1044380</uri></graphic></fig><fig id="F19" position="float" orientation="portrait"><object-id xmlns:xlink="http://www.w3.org/1999/xlink" content-type="doi" xlink:type="simple">10.3897/zookeys.1200.116787.figure19</object-id><object-id xmlns:xlink="http://www.w3.org/1999/xlink" content-type="arpha" xlink:type="simple">D4ECC4F4-9BB1-5F99-8236-DD4A89CB2C06</object-id><label>Figure 19.</label><caption><p><tp:taxon-name><tp:taxon-name-part taxon-name-part-type="genus" reg="Baetiella">Baetiella</tp:taxon-name-part> (<tp:taxon-name-part taxon-name-part-type="subgenus" reg="Baetiella">Baetiella</tp:taxon-name-part>) <tp:taxon-name-part taxon-name-part-type="species" reg="bibranchia">bibranchia</tp:taxon-name-part></tp:taxon-name> sp. nov., larval morphology (SEM) <bold>A</bold> thorax (Dorsal) <bold>B</bold> thorax (Ventral) (White arrows pointed coxal gills) <bold>C</bold> tergites IV–V <bold>D</bold> tergites VI–VII <bold>E</bold> sternite VII <bold>F</bold> paraproct. Scale bars: 20 µm (<bold>A–D</bold>); 100 µm (<bold>E, F</bold>).</p></caption><graphic xmlns:xlink="http://www.w3.org/1999/xlink" xlink:href="zookeys-1200-303_article-116787__-g019.jpg" position="float" orientation="portrait" xlink:type="simple" id="oo_1044381.jpg"><uri content-type="original_file" xlink:type="simple">https://binary.pensoft.net/fig/1044381</uri></graphic></fig><p>Abdominal sternites (Figs <xref ref-type="fig" rid="F17">17D</xref>, <xref ref-type="fig" rid="F18">18F</xref>). Sternites with distal margin smooth without denticles or scale-like setae, surface with scattered short, fine, simple setae (Fig. <xref ref-type="fig" rid="F19">19E</xref>).</p><p>Gills (Fig. <xref ref-type="fig" rid="F17">17F–I</xref>). Seven pairs of gills present on abdominal tergites I–VII, oval and without tracheation; gill VII smaller than other gills (Fig. <xref ref-type="fig" rid="F17">17I</xref>), coloration reddish to brown, small area medially translucent on outer margin; gill surface with scattered fine setae and numerous micropores, margin with scattered hair-like setae (Fig. <xref ref-type="fig" rid="F17">17F–I</xref>).</p><p>Paraproct (Figs <xref ref-type="fig" rid="F17">17J</xref>, <xref ref-type="fig" rid="F19">19F</xref>). Surface with numerous micropores and scattered short, fine setae; inner and outer margins with several serrations and multi-dentated, blunt denticles along margin.</p><p><bold>Imago.</bold> Unknown.</p></tp:treatment-sec><tp:treatment-sec sec-type="Ecological notes" id="SECID0EYWAI"><title>Ecological notes.</title><p>The larvae were collected in Pong Phra Baht waterfall in northern Thailand (Chiang Rai Province). The larvae were found in headwater streams with intact forest canopy in mountainous areas at medium altitude (~780 m a.s.l.). The larvae were found on surface of boulders in fast-flowing water like the other new species.</p></tp:treatment-sec><tp:treatment-sec sec-type="etymology" id="SECID0E4WAI"><title>Etymology.</title><p>This specific epithet, <italic><tp:taxon-name><tp:taxon-name-part taxon-name-part-type="genus" reg="Baetiella"/><tp:taxon-name-part taxon-name-part-type="species" reg="bibranchia">bibranchia</tp:taxon-name-part></tp:taxon-name></italic>, is combination of <italic>bi</italic>- in reference to two and -<italic>branchia</italic> in reference to gills. The name <italic><tp:taxon-name><tp:taxon-name-part taxon-name-part-type="genus" reg="Baetiella"/><tp:taxon-name-part taxon-name-part-type="species" reg="bibranchia">bibranchia</tp:taxon-name-part></tp:taxon-name></italic> highlights the remarkable presence of two pairs of coxal gills, an important diagnostic character of this new species.</p></tp:treatment-sec><tp:treatment-sec sec-type="distribution" id="SECID0E2XAI"><title>Distribution.</title><p>Chiang Rai Provinces (Northern Thailand).</p></tp:treatment-sec><tp:treatment-sec sec-type="remarks" id="SECID0EAYAI"><title>Remarks.</title><p><tp:taxon-name><tp:taxon-name-part taxon-name-part-type="genus" reg="Baetiella">Baetiella</tp:taxon-name-part> (<tp:taxon-name-part taxon-name-part-type="subgenus" reg="Baetiella">Baetiella</tp:taxon-name-part>) <tp:taxon-name-part taxon-name-part-type="species" reg="bibranchia">bibranchia</tp:taxon-name-part></tp:taxon-name> sp. nov. presents similarities with other <italic><tp:taxon-name><tp:taxon-name-part taxon-name-part-type="genus" reg="Baetiella">Baetiella</tp:taxon-name-part></tp:taxon-name></italic> species including <italic><tp:taxon-name><tp:taxon-name-part taxon-name-part-type="genus" reg="Baetiella">Baetiella</tp:taxon-name-part><tp:taxon-name-part taxon-name-part-type="species" reg="bispinosa">bispinosa</tp:taxon-name-part></tp:taxon-name></italic> (Gose, 1980), <italic><tp:taxon-name><tp:taxon-name-part taxon-name-part-type="genus" reg="Baetiella">Baetiella</tp:taxon-name-part><tp:taxon-name-part taxon-name-part-type="species" reg="trispinata">trispinata</tp:taxon-name-part></tp:taxon-name></italic> Tong &amp; Dudgeon, 2000, <italic><tp:taxon-name><tp:taxon-name-part taxon-name-part-type="genus" reg="Baetiella">Baetiella</tp:taxon-name-part><tp:taxon-name-part taxon-name-part-type="species" reg="macani">macani</tp:taxon-name-part></tp:taxon-name></italic> (Müller-Liebenau, 1985), and <italic><tp:taxon-name><tp:taxon-name-part taxon-name-part-type="genus" reg="Baetiella">Baetiella</tp:taxon-name-part><tp:taxon-name-part taxon-name-part-type="species" reg="subansiri">subansiri</tp:taxon-name-part></tp:taxon-name></italic> Vasanth, Selvakumar &amp; Subramanian, 2020. These species present single protuberances on the first tergites and paired posteromedian protuberances on the following tergites (Table <xref ref-type="table" rid="T4">4</xref>). Combined with presence/absence of coxal gills, the number of tergites with paired or unpaired protuberances is a reliable character for separating species. Both <italic><tp:taxon-name><tp:taxon-name-part taxon-name-part-type="genus" reg="Baetiella">Baetiella</tp:taxon-name-part><tp:taxon-name-part taxon-name-part-type="species" reg="bispinosa">bispinosa</tp:taxon-name-part></tp:taxon-name></italic> and <italic><tp:taxon-name><tp:taxon-name-part taxon-name-part-type="genus" reg="Baetiella">B.</tp:taxon-name-part><tp:taxon-name-part taxon-name-part-type="species" reg="macani">macani</tp:taxon-name-part></tp:taxon-name></italic> possess paired posteromedian protuberances on tergites III–V and all of their legs have coxal gills. They can be separated by the number of gills as <italic><tp:taxon-name><tp:taxon-name-part taxon-name-part-type="genus" reg="Baetiella">B.</tp:taxon-name-part><tp:taxon-name-part taxon-name-part-type="species" reg="bispinosa">bispinosa</tp:taxon-name-part></tp:taxon-name></italic> possesses a total of seven pairs and <italic><tp:taxon-name><tp:taxon-name-part taxon-name-part-type="genus" reg="Baetiella">B.</tp:taxon-name-part><tp:taxon-name-part taxon-name-part-type="species" reg="macani">macani</tp:taxon-name-part></tp:taxon-name></italic> only six. <italic><tp:taxon-name><tp:taxon-name-part taxon-name-part-type="genus" reg="Baetiella">Baetiella</tp:taxon-name-part><tp:taxon-name-part taxon-name-part-type="species" reg="trispinata">trispinata</tp:taxon-name-part></tp:taxon-name></italic> can be distinguished from the aforementioned species by the complete absence of coxal gills. Beside possessing finger-like coxal gills on all of the legs, <italic><tp:taxon-name><tp:taxon-name-part taxon-name-part-type="genus" reg="Baetiella">Baetiella</tp:taxon-name-part><tp:taxon-name-part taxon-name-part-type="species" reg="subansiri">subansiri</tp:taxon-name-part></tp:taxon-name></italic> presents distinct morphological characters, particularly elongated abdominal gills and the presence of more developed posteromedian protuberances.</p></tp:treatment-sec><tp:treatment-sec><!--Section generated to contain objects referenced in tp:taxon-treatment.--><table-wrap id="T4" position="float" orientation="portrait"><label>Table 4.</label><caption><p>Comparison of larval morphological characters of three new species of <italic><tp:taxon-name><tp:taxon-name-part taxon-name-part-type="genus" reg="Baetiella">Baetiella</tp:taxon-name-part></tp:taxon-name></italic> from Thailand with the closely related species.</p></caption><table id="TID0EYEDI" rules="all"><tbody><tr><th rowspan="1" colspan="1">Characters/ Species</th><th rowspan="1" colspan="1"><tp:taxon-name><tp:taxon-name-part taxon-name-part-type="genus" reg="Baetiella">B.</tp:taxon-name-part> (<tp:taxon-name-part taxon-name-part-type="subgenus" reg="Baetiella">Baetiella</tp:taxon-name-part>) <tp:taxon-name-part taxon-name-part-type="species" reg="baei">baei</tp:taxon-name-part></tp:taxon-name> sp. nov.</th><th rowspan="1" colspan="1">
                    <tp:taxon-name><tp:taxon-name-part taxon-name-part-type="genus" reg="Baetiella">B.</tp:taxon-name-part> (<tp:taxon-name-part taxon-name-part-type="subgenus" reg="Baetiella">Baetiella</tp:taxon-name-part>) <tp:taxon-name-part taxon-name-part-type="species" reg="marginata">marginata</tp:taxon-name-part></tp:taxon-name>
                  </th><th rowspan="1" colspan="1">
                    <tp:taxon-name><tp:taxon-name-part taxon-name-part-type="genus" reg="Baetiella">B.</tp:taxon-name-part> (<tp:taxon-name-part taxon-name-part-type="subgenus" reg="Baetiella">Baetiella</tp:taxon-name-part>) <tp:taxon-name-part taxon-name-part-type="species" reg="muchei">muchei</tp:taxon-name-part></tp:taxon-name>
                  </th><th rowspan="1" colspan="1"><tp:taxon-name><tp:taxon-name-part taxon-name-part-type="genus" reg="Baetiella">B.</tp:taxon-name-part> (<tp:taxon-name-part taxon-name-part-type="subgenus" reg="Baetiella">Baetiella</tp:taxon-name-part>) <tp:taxon-name-part taxon-name-part-type="species" reg="lannaensis">lannaensis</tp:taxon-name-part></tp:taxon-name> sp. nov.</th><th rowspan="1" colspan="1">
                    <tp:taxon-name><tp:taxon-name-part taxon-name-part-type="genus" reg="Baetiella">B.</tp:taxon-name-part> (<tp:taxon-name-part taxon-name-part-type="subgenus" reg="Baetiella">Baetiella</tp:taxon-name-part>) <tp:taxon-name-part taxon-name-part-type="species" reg="susobskyi">susobskyi</tp:taxon-name-part></tp:taxon-name>
                  </th><th rowspan="1" colspan="1"><tp:taxon-name><tp:taxon-name-part taxon-name-part-type="genus" reg="Baetiella">B.</tp:taxon-name-part> (<tp:taxon-name-part taxon-name-part-type="subgenus" reg="Baetiella">Baetiella</tp:taxon-name-part>) <tp:taxon-name-part taxon-name-part-type="species" reg="bibranchia">bibranchia</tp:taxon-name-part></tp:taxon-name> sp. nov.</th><th rowspan="1" colspan="1">
                    <tp:taxon-name><tp:taxon-name-part taxon-name-part-type="genus" reg="Baetiella">B.</tp:taxon-name-part> (<tp:taxon-name-part taxon-name-part-type="subgenus" reg="Baetiella">Baetiella</tp:taxon-name-part>) <tp:taxon-name-part taxon-name-part-type="species" reg="bispinosa">bispinosa</tp:taxon-name-part></tp:taxon-name>
                  </th><th rowspan="1" colspan="1">
                    <tp:taxon-name><tp:taxon-name-part taxon-name-part-type="genus" reg="Baetiella">B.</tp:taxon-name-part> (<tp:taxon-name-part taxon-name-part-type="subgenus" reg="Baetiella">Baetiella</tp:taxon-name-part>) <tp:taxon-name-part taxon-name-part-type="species" reg="subansiri">subansiri</tp:taxon-name-part></tp:taxon-name>
                  </th></tr><tr><td rowspan="1" colspan="1">Submarginal setae of labrum</td><td rowspan="1" colspan="1">1 long medial seta and 1 row of 10 long, robust, simple setae</td><td rowspan="1" colspan="1">1 long medial seta and 1 row of 11 robust, simple setae</td><td rowspan="1" colspan="1">1 long medial seta and 1 row of 12–22 robust, simple setae</td><td rowspan="1" colspan="1">1 long medial seta and 1 row of ≥ 7 robust, simple setae</td><td rowspan="1" colspan="1">1 long medial seta and 1 row of &lt; 7 robust, simple setae</td><td rowspan="1" colspan="1">1 medial long seta and 1 row of 9 robust, simple setae</td><td rowspan="1" colspan="1">1 long medial seta and 1 row of robust, simple setae</td><td rowspan="1" colspan="1">1 long medial seta and 1 row of 6–8 robust, simple setae</td></tr><tr><td rowspan="1" colspan="1">Edge between mola and prostheca of right and left mandibles</td><td rowspan="1" colspan="1">with a row of small spines</td><td rowspan="1" colspan="1">smooth without spine</td><td rowspan="1" colspan="1">smooth without spine</td><td rowspan="1" colspan="1">smooth without spine</td><td rowspan="1" colspan="1">smooth without spine</td><td rowspan="1" colspan="1">smooth without spine</td><td rowspan="1" colspan="1">smooth without spine</td><td rowspan="1" colspan="1">smooth without spine</td></tr><tr><td rowspan="1" colspan="1">Labial palp</td><td rowspan="1" colspan="1">terminal segment rounded, asymmetrical, almost fused with the 2<sup>nd</sup> segment with small tip at apex; 2<sup>nd</sup> segment with very small inner apical lobe</td><td rowspan="1" colspan="1">terminal segment conical with stout setae and a distinctive tip at apex; 2<sup>nd</sup> segment with very small inner apical lobe</td><td rowspan="1" colspan="1">conical with the apical tip at the apex, 2<sup>nd</sup> segment with very small inner apical lobe</td><td rowspan="1" colspan="1">terminal segment of labial palp conical and symmetrical shaped with apical tip, the 2<sup>nd</sup> segment of labial palp with small inner apical lobe</td><td rowspan="1" colspan="1">terminal segment conical with a distinctive tip at apex; 2<sup>nd</sup> segment with inner apical<break/> lobe</td><td rowspan="1" colspan="1">terminal segment conical, rounded and asymmetrical with small tip at apex; 2<sup>nd</sup> segment without inner apical lobe</td><td rowspan="1" colspan="1">terminal segment conical, with a small tip at apex; 2<sup>nd</sup> segment without inner apical lobe</td><td rowspan="1" colspan="1">terminal segment conical with a distinctive tip at apex; the 2<sup>nd</sup> segment without inner-apical lobe</td></tr><tr><td rowspan="1" colspan="1">Thorax</td><td rowspan="1" colspan="1">pronotum and mesonotum with small, reduced tubercles</td><td rowspan="1" colspan="1">pronotum and mesonotum without tubercles</td><td rowspan="1" colspan="1">pronotum and mesonotum without tubercles</td><td rowspan="1" colspan="1">pronotum and mesonotum with small, reduced tubercles; metanotum with a single, posteromedian protuberance; surface with dense, numerous rounded scales</td><td rowspan="1" colspan="1">pronotum and mesonotum without tubercles</td><td rowspan="1" colspan="1">pronotum and mesonotum with small, reduced tubercles</td><td rowspan="1" colspan="1">pronotum and mesonotum with distinct tubercles</td><td rowspan="1" colspan="1">pronotum and mesonotum with 12 distinct tubercles</td></tr><tr><td rowspan="1" colspan="1">Setae of dorsal margin of femur</td><td rowspan="1" colspan="1">dense irregular row of long, fine, simple setae; with a pair of long, stout, simple, subapical setae distally</td><td rowspan="1" colspan="1">a row of short and simple setae</td><td rowspan="1" colspan="1">dense irregular row of long, fine, simple setae</td><td rowspan="1" colspan="1">a regular row of long, rounded, simple, ciliated setae, ~1/3 to 1/2 of femur width</td><td rowspan="1" colspan="1">a row of dense, long and simple setae on dorsal margin, ~1/2 of femur width</td><td rowspan="1" colspan="1">a row of long, rounded, simple setae, ~1/3 of femur width, decreasing at distal part</td><td rowspan="1" colspan="1">irregular row of long, dense, fine, simple setae</td><td rowspan="1" colspan="1">a row of 17 or 18 long, simple setae, ~1/3 to 1/2 of femur width</td></tr><tr><td rowspan="1" colspan="1">Setae of dorsal margin of tibia</td><td rowspan="1" colspan="1">irregular row of long, fine, simple setae dorsally</td><td rowspan="1" colspan="1">irregular row of dense, fine, simple setae</td><td rowspan="1" colspan="1">irregular row of dense, fine, simple setae</td><td rowspan="1" colspan="1">irregular row of dense, fine, simple setae</td><td rowspan="1" colspan="1">irregular row of dense, fine, simple setae</td><td rowspan="1" colspan="1">irregular row of dense, fine, simple setae</td><td rowspan="1" colspan="1">irregular row of dense, fine, simple setae</td><td rowspan="1" colspan="1">irregular row of dense, fine, simple setae</td></tr><tr><td rowspan="1" colspan="1">Coxal gills</td><td rowspan="1" colspan="1">absent</td><td rowspan="1" colspan="1">absent</td><td rowspan="1" colspan="1">absent</td><td rowspan="1" colspan="1">absent</td><td rowspan="1" colspan="1">absent</td><td rowspan="1" colspan="1">Present on forelegs and midlegs</td><td rowspan="1" colspan="1">Present on all legs</td><td rowspan="1" colspan="1">Present on all legs</td></tr><tr><td rowspan="1" colspan="1">Posteromedian protuberances</td><td rowspan="1" colspan="1">tergites I–III with small, reduced, single protuberances</td><td rowspan="1" colspan="1">absent</td><td rowspan="1" colspan="1">absent</td><td rowspan="1" colspan="1">tergites I–VIII with single protuberances (decreasing in size towards terminal segment)</td><td rowspan="1" colspan="1">tergites I–VIII with single protuberances</td><td rowspan="1" colspan="1">tergites I–V with a single, posteromedian protuberance; tergites VI–IX with a pair of posteromedian protuberances</td><td rowspan="1" colspan="1">tergites I and II with a single, posteromedian protuberance; tergites III–IX with a pair of posteromedian protuberances</td><td rowspan="1" colspan="1">tergites I and II with a single, posteromedian protuberance; tergites III–IX with a pair of a pair of much longer protuberances</td></tr><tr><td rowspan="1" colspan="1">Distal margin of tergites</td><td rowspan="1" colspan="1">all tergites with multi-dentate, blunt denticles, surface with scattered, fine setae</td><td rowspan="1" colspan="1">all tergites with blunt denticles</td><td rowspan="1" colspan="1">all tergites with blunt denticles</td><td rowspan="1" colspan="1">tergite I smooth without denticles, tergites II–X with multi-dentate and blunt spines; surface with numerous rounded scales</td><td rowspan="1" colspan="1">tergites VI–IX with blunt denticles; surface without rounded scale-like setae</td><td rowspan="1" colspan="1">tergite I smooth without denticles, tergites II–X with multi-dentate and blunt spines</td><td rowspan="1" colspan="1">all tergites with blunt denticles</td><td rowspan="1" colspan="1">tergite I–V smooth without denticles, tergites VI–X with blunt denticles</td></tr><tr><td rowspan="1" colspan="1">Distal margin of sternites</td><td rowspan="1" colspan="1">sternites I–VII smooth without denticles, sternites VIII–X with a row of long, spatulate, blunt denticles</td><td rowspan="1" colspan="1">all sternites smooth, without denticles</td><td rowspan="1" colspan="1">all sternites smooth, without denticles</td><td rowspan="1" colspan="1">sternites I–VII smooth without denticles; sternites VIII–X with multi-dentate, blunt denticles</td><td rowspan="1" colspan="1">all sternites smooth, without denticles</td><td rowspan="1" colspan="1">all sternites smooth, without denticles</td><td rowspan="1" colspan="1">all sternites smooth, without denticles</td><td rowspan="1" colspan="1">all sternites smooth, without denticles</td></tr><tr><td rowspan="1" colspan="1">Gills</td><td rowspan="1" colspan="1">7 pairs of gills; margin with scattered short, small spines; gills II–VII with numerous, fine setae and several micropores on surface</td><td rowspan="1" colspan="1">7 pairs of gills; surface with scattered numerous micropores, margin smooth with fine simple setae</td><td rowspan="1" colspan="1">7 pairs of gills; surface scattered with numerous micropores, margin smooth with fine simple setae</td><td rowspan="1" colspan="1">7 pairs of gills; gill surface with scattered, fine setae and several rounded scales and micropores, gill margin with scattered fine simple setae</td><td rowspan="1" colspan="1">7 pairs of gills; surface scattered with numerous micropores, margin smooth with fine simple setae</td><td rowspan="1" colspan="1">7 pairs of gills; gill surface with scattered, fine setae and numerous micropores, margin with scattered hair-like setae</td><td rowspan="1" colspan="1">7 pairs of gills; margin smooth with fine simple setae</td><td rowspan="1" colspan="1">6 pairs of gills; gills II–VI elongate, gill VII reduced; surface with numerous scattered micropores, margin smooth with fine simple setae</td></tr><tr><td rowspan="1" colspan="1">Inner margin of paraproct</td><td rowspan="1" colspan="1">smooth with 3–5 oval scale-like setae along margin</td><td rowspan="1" colspan="1">10–12 stout setae along the inner margin</td><td rowspan="1" colspan="1">smooth without denticles</td><td rowspan="1" colspan="1">12–14 spines along the inner margin</td><td rowspan="1" colspan="1">10–12 spines along the inner margin</td><td rowspan="1" colspan="1">several spines along the inner margin</td><td rowspan="1" colspan="1">several spines along the inner margin</td><td rowspan="1" colspan="1">15–16 scale-like setae along the inner margin</td></tr><tr><td rowspan="1" colspan="1">Paracercus</td><td rowspan="1" colspan="1">reduced to one segment</td><td rowspan="1" colspan="1">reduced to 15 segments</td><td rowspan="1" colspan="1">reduced to one segment</td><td rowspan="1" colspan="1">reduced to one segment</td><td rowspan="1" colspan="1">reduced to 1–3 segments</td><td rowspan="1" colspan="1">reduced to one segment</td><td rowspan="1" colspan="1">reduced to one segment</td><td rowspan="1" colspan="1">reduced to one segment</td></tr><tr><td rowspan="1" colspan="1">Distribution</td><td rowspan="1" colspan="1">Thailand</td><td rowspan="1" colspan="1">India, Nepal, China</td><td rowspan="1" colspan="1">Tajikistan</td><td rowspan="1" colspan="1">Thailand</td><td rowspan="1" colspan="1">India, Nepal</td><td rowspan="1" colspan="1">Thailand</td><td rowspan="1" colspan="1">China, India, Thailand</td><td rowspan="1" colspan="1">India</td></tr><tr><td rowspan="1" colspan="1">Reference</td><td rowspan="1" colspan="1">This study</td><td rowspan="1" colspan="1">Shi and Tong 2015; <xref ref-type="bibr" rid="B47">Vasanth et al. 2020</xref></td><td rowspan="1" colspan="1">Braasch, 1978<break/><xref ref-type="bibr" rid="B35">Sivaruban et al. 2024</xref></td><td rowspan="1" colspan="1">This study</td><td rowspan="1" colspan="1">Braasch, 1983; <xref ref-type="bibr" rid="B47">Vasanth et al. 2020</xref></td><td rowspan="1" colspan="1">This study</td><td rowspan="1" colspan="1">Shi and Tong 2015; <xref ref-type="bibr" rid="B28">Phlai-ngam and Tungpairojwong 2018</xref>; <xref ref-type="bibr" rid="B47">Vasanth et al. 2020</xref></td><td rowspan="1" colspan="1">
                    <xref ref-type="bibr" rid="B47">Vasanth et al. 2020</xref>
                  </td></tr></tbody></table></table-wrap></tp:treatment-sec><ref-list><ref id="B47"><mixed-citation xmlns:xlink="http://www.w3.org/1999/xlink" xlink:type="simple"><person-group><name name-style="western"><surname>Vasanth</surname><given-names>M</given-names></name><name name-style="western"><surname>Selvakumar</surname><given-names>C</given-names></name><name name-style="western"><surname>Subramanian</surname><given-names>KA</given-names></name><name name-style="western"><surname>Sivaramakrishnan</surname><given-names>KG</given-names></name><name name-style="western"><surname>Sinha</surname><given-names>B</given-names></name></person-group> (<year>2020</year>) <article-title>New record of the genus <italic><tp:taxon-name><tp:taxon-name-part taxon-name-part-type="genus">Baetiella</tp:taxon-name-part></tp:taxon-name></italic> Uéno, 1931 (<tp:taxon-name><tp:taxon-name-part taxon-name-part-type="order">Ephemeroptera</tp:taxon-name-part></tp:taxon-name>: <tp:taxon-name><tp:taxon-name-part taxon-name-part-type="family">Baetidae</tp:taxon-name-part></tp:taxon-name>) from India with description of a new species and new records for five species.</article-title><source>Zootaxa</source><volume>4763</volume>(<issue>4</issue>): <fpage>563</fpage>–<lpage>578</lpage>. <ext-link xlink:href="10.11646/zootaxa.4763.4.6" ext-link-type="doi" xlink:type="simple">https://doi.org/10.11646/zootaxa.4763.4.6</ext-link></mixed-citation></ref><ref id="B35"><mixed-citation xmlns:xlink="http://www.w3.org/1999/xlink" xlink:type="simple"><person-group><name name-style="western"><surname>Sivaruban</surname><given-names>T</given-names></name><name name-style="western"><surname>Sohil</surname><given-names>A</given-names></name><name name-style="western"><surname>Srinivasan</surname><given-names>P</given-names></name><name name-style="western"><surname>Barathy</surname><given-names>S</given-names></name><name name-style="western"><surname>Sharma</surname><given-names>N</given-names></name><name name-style="western"><surname>Isack</surname><given-names>R</given-names></name></person-group> (<year>2024</year>) <article-title><italic><tp:taxon-name><tp:taxon-name-part taxon-name-part-type="genus">Baetiella</tp:taxon-name-part><tp:taxon-name-part taxon-name-part-type="species">muchei</tp:taxon-name-part></tp:taxon-name></italic> (Braasch, 1978) (<tp:taxon-name><tp:taxon-name-part taxon-name-part-type="order">Ephemeroptera</tp:taxon-name-part></tp:taxon-name>: <tp:taxon-name><tp:taxon-name-part taxon-name-part-type="family">Baetidae</tp:taxon-name-part></tp:taxon-name>) new to India, with reference to the morphological variability of the larvae.</article-title><source>Journal of Insect Biodiversity and Systematics</source><volume>10</volume>(<issue>2</issue>): <fpage>311</fpage>–<lpage>319</lpage>. <ext-link xlink:href="10.61186/jibs.10.2.311" ext-link-type="doi" xlink:type="simple">https://doi.org/10.61186/jibs.10.2.311</ext-link></mixed-citation></ref><ref id="B28"><mixed-citation xmlns:xlink="http://www.w3.org/1999/xlink" xlink:type="simple"><person-group><name name-style="western"><surname>Phlai-ngam</surname><given-names>S</given-names></name><name name-style="western"><surname>Tungpairojwong</surname><given-names>N</given-names></name></person-group> (<year>2018</year>) <article-title>First Record of <italic><tp:taxon-name><tp:taxon-name-part taxon-name-part-type="genus">Platybaetis</tp:taxon-name-part><tp:taxon-name-part taxon-name-part-type="species">bishopi</tp:taxon-name-part></tp:taxon-name></italic> Müller-Liebenau, 1980 and <italic><tp:taxon-name><tp:taxon-name-part taxon-name-part-type="genus">Baetiella</tp:taxon-name-part><tp:taxon-name-part taxon-name-part-type="species">bispinosa</tp:taxon-name-part></tp:taxon-name></italic> (Gose, 1980) (<tp:taxon-name><tp:taxon-name-part taxon-name-part-type="order">Ephemeroptera</tp:taxon-name-part></tp:taxon-name>: <tp:taxon-name><tp:taxon-name-part taxon-name-part-type="family">Baetidae</tp:taxon-name-part></tp:taxon-name>) from Thailand.</article-title><source>Warasan Khana Witthayasat Maha Witthayalai Chiang Mai</source><volume>45</volume>(<issue>2</issue>): <fpage>774</fpage>–<lpage>783</lpage>.</mixed-citation></ref></ref-list></tp:taxon-treatment>
