# Supplementary material for: ﻿Taxonomic notes on the genus Baetiella Uéno, 1931 (Ephemeroptera, Baetidae), with description of three new species from Thailand
Source: Zookeys. 2024 May 9;1200:303–52. doi: 10.3897/zookeys.1200.116787 (PMC11099474; doi:10.3897/zookeys.1200.116787)
Supplement: XML Treatment for Baetiella (Baetiella) bispinosa [file zookeys.1200.116787-treatment4.xml]

<!DOCTYPE tp:taxon-treatment
  PUBLIC "-//TaxonX//DTD Taxonomic Treatment Publishing DTD v0 20100105//EN" "tax-treatment-NSO.dtd">
<tp:taxon-treatment xmlns:tp="http://www.plazi.org/taxpub"><tp:treatment-meta><kwd-group><label>Taxon classification</label><kwd>
                <named-content content-type="kingdom">Animalia</named-content>
              </kwd><kwd>
                <named-content content-type="order">Ephemeroptera</named-content>
              </kwd><kwd>
                <named-content content-type="family">Baetidae</named-content>
              </kwd></kwd-group><mixed-citation publication-type="journal"><person-group><name><surname>Phlai-ngam</surname><given-names>Sirikamon</given-names></name><name><surname>Boonsoong</surname><given-names>Boonsatien</given-names></name><name><surname>Gattolliat</surname><given-names>Jean-Luc</given-names></name><name><surname>Tungpairojwong</surname><given-names>Nisarat</given-names></name></person-group><article-title>﻿Taxonomic notes on the genus <italic><tp:taxon-name><tp:taxon-name-part taxon-name-part-type="genus" reg="Baetiella">Baetiella</tp:taxon-name-part></tp:taxon-name></italic> Uéno, 1931 (<tp:taxon-name><tp:taxon-name-part taxon-name-part-type="order">Ephemeroptera</tp:taxon-name-part></tp:taxon-name>, <tp:taxon-name><tp:taxon-name-part taxon-name-part-type="family">Baetidae</tp:taxon-name-part></tp:taxon-name>), with description of three new species from Thailand</article-title><source>Zookeys</source><day>09</day><month>05</month><year>2024</year><volume>1200</volume><fpage>303</fpage><lpage>352</lpage><pub-id pub-id-type="doi">10.3897/zookeys.1200.116787</pub-id></mixed-citation></tp:treatment-meta><tp:nomenclature><label>﻿</label><tp:taxon-name><object-id xmlns:xlink="http://www.w3.org/1999/xlink" content-type="arpha" xlink:type="simple">DEFEB2F3-7F39-526D-94E8-8AD8E4962384</object-id><tp:taxon-name-part taxon-name-part-type="genus" reg="Baetiella">Baetiella</tp:taxon-name-part> (<tp:taxon-name-part taxon-name-part-type="subgenus" reg="Baetiella">Baetiella</tp:taxon-name-part>) <tp:taxon-name-part taxon-name-part-type="species" reg="bispinosa">bispinosa</tp:taxon-name-part></tp:taxon-name><tp:taxon-authority>(Gose, 1980)</tp:taxon-authority><xref ref-type="fig" rid="F20">Fig. 20</xref><tp:nomenclature-citation-list><tp:nomenclature-citation><tp:taxon-name>
                  <tp:taxon-name-part taxon-name-part-type="genus" reg="Pseudocloeon">Pseudocloeon</tp:taxon-name-part>
                  <tp:taxon-name-part taxon-name-part-type="species" reg="bispinosus">bispinosus</tp:taxon-name-part>
                </tp:taxon-name><comment>Gose, 1980: 211</comment></tp:nomenclature-citation><tp:nomenclature-citation><tp:taxon-name>
                  <tp:taxon-name-part taxon-name-part-type="genus" reg="Baetiella">Baetiella</tp:taxon-name-part>
                  <tp:taxon-name-part taxon-name-part-type="species" reg="bispinosa">bispinosa</tp:taxon-name-part>
                </tp:taxon-name><comment>: <xref ref-type="bibr" rid="B49">Waltz and McCafferty 1987</xref>: 563; <xref ref-type="bibr" rid="B41">Tong and Dudgeon 2000</xref>: 143</comment></tp:nomenclature-citation></tp:nomenclature-citation-list></tp:nomenclature><tp:treatment-sec sec-type="material" id="SECID0E25AI"><title>Material examined.</title><p>Thailand, Six larvae in alcohol (<named-content xmlns:xlink="http://www.w3.org/1999/xlink" content-type="dwc:institutional_code" xlink:title="Collection of Aquatic Insects of Department of Biology at Khon Kaen University in Khon Kaen" xlink:href="http://grbio.org/institution/khon-kaen-university" xlink:type="simple">KKU</named-content>-AIC), Chiang Rai, Phan district, stream near Pha Khong cave, <named-content xmlns:xlink="http://www.w3.org/1999/xlink" content-type="dwc:verbatimCoordinates" xlink:type="simple"><named-content content-type="geo-json" specific-use="{&#34;type&#34;:&#34;Point&#34;,&#34;coordinates&#34;:[99.653497,19.520042]}" id="NCID0EI6AI" xlink:type="simple">19°31'12.15"N, 99°39'12.59"E</named-content></named-content>, 649 m, 5.II.2016, S. Phlai-ngam leg.; Five larvae in alcohol (<named-content xmlns:xlink="http://www.w3.org/1999/xlink" content-type="dwc:institutional_code" xlink:title="Collection of Aquatic Insects of Department of Biology at Khon Kaen University in Khon Kaen" xlink:href="http://grbio.org/institution/khon-kaen-university" xlink:type="simple">KKU</named-content>-AIC), Chiang Mai, Mae Taeng district, Mae Taeng Elephant Kraal, Mae Taeng River, <named-content xmlns:xlink="http://www.w3.org/1999/xlink" content-type="dwc:verbatimCoordinates" xlink:type="simple"><named-content content-type="geo-json" specific-use="{&#34;type&#34;:&#34;Point&#34;,&#34;coordinates&#34;:[98.887217,19.197364]}" id="NCID0EU6AI" xlink:type="simple">19°11'50.51"N, 98°53'13.98"E</named-content></named-content>, 362 m, 5.I.2007, N. Tungpairojwong leg. Three larvae in alcohol (<named-content xmlns:xlink="http://www.w3.org/1999/xlink" content-type="dwc:institutional_code" xlink:title="Muséum cantonal des sciences naturelles, Department of Zoology" xlink:href="http://grbio.org/institution/musee-zoologique-0" xlink:type="simple">MZL</named-content>: GBIFCH01118453), Chiang Rai, Mae Chan district, Nang Lae Nai waterfall, <named-content xmlns:xlink="http://www.w3.org/1999/xlink" content-type="dwc:verbatimCoordinates" xlink:type="simple"><named-content content-type="geo-json" specific-use="{&#34;type&#34;:&#34;Point&#34;,&#34;coordinates&#34;:[99.732234,20.084703]}" id="NCID0EAABI" xlink:type="simple">20.084703°N, 99.732234°E</named-content></named-content>, 470 m, 7.V.2019, B. Boonsoong leg.</p></tp:treatment-sec><tp:treatment-sec sec-type="diagnosis" id="SECID0EFABI"><title>Diagnosis.</title><p>Body (Fig. <xref ref-type="fig" rid="F20">20A–C</xref>) dorsoventrally flattened, brownish with darker pattern, head and thorax dorsally brownish; maxillary palp 2-segmented, subequal in length, terminal segment with a small tip at apex; labial palp 3-segmented, terminal segment conical with a small tip at apex, segment II with a small, reduced inner apical lobe; thorax with distinct tubercles, pronotum with two pairs of tubercles medially, mesonotum with a pair of tubercles medially and with two pairs sub-medially; posterior margin of metanotum with a single posteromedian tubercle; hindwing pads vestigial; all legs with a single finger-like coxal gills, femora with a row of long, dense, fine, glabrate setae on dorsal margin, tarsal claw with two rows of denticles and a pair of apical setae; distal margin of tergites I and II with a single posteromedian protuberance, tergites III–IX with a pair of posteromedian protuberances, the distance between posteromedian protuberances gradually widened backwards; tergal surface with numerous micropores and short, fine, simple setae, distal margin with blunt denticles; seven pairs of gills present on abdominal tergites I–VII, oval and without tracheation; paracercus reduced to one segment.</p><fig id="F20" position="float" orientation="portrait"><object-id xmlns:xlink="http://www.w3.org/1999/xlink" content-type="doi" xlink:type="simple">10.3897/zookeys.1200.116787.figure20</object-id><object-id xmlns:xlink="http://www.w3.org/1999/xlink" content-type="arpha" xlink:type="simple">D776C850-606B-5901-AAF4-EFBA4F17B1F7</object-id><label>Figure 20.</label><caption><p><tp:taxon-name><tp:taxon-name-part taxon-name-part-type="genus" reg="Baetiella">Baetiella</tp:taxon-name-part> (<tp:taxon-name-part taxon-name-part-type="subgenus" reg="Baetiella">Baetiella</tp:taxon-name-part>) <tp:taxon-name-part taxon-name-part-type="species" reg="bispinosa">bispinosa</tp:taxon-name-part></tp:taxon-name>, larval habitus <bold>A</bold> dorsal view <bold>B</bold> lateral view <bold>C</bold> ventral view. Scale bar: 1 mm.</p></caption><graphic xmlns:xlink="http://www.w3.org/1999/xlink" xlink:href="zookeys-1200-303_article-116787__-g020.jpg" position="float" orientation="portrait" xlink:type="simple" id="oo_1044382.jpg"><uri content-type="original_file" xlink:type="simple">https://binary.pensoft.net/fig/1044382</uri></graphic></fig></tp:treatment-sec><tp:treatment-sec sec-type="distribution" id="SECID0EQBBI"><title>Distribution.</title><p>Chiang Rai and Chiang Mai Provinces (northern Thailand).</p></tp:treatment-sec><tp:treatment-sec sec-type="remarks" id="SECID0EVBBI"><title>Remarks.</title><p>The larvae of <tp:taxon-name><tp:taxon-name-part taxon-name-part-type="genus" reg="Baetiella">B.</tp:taxon-name-part> (<tp:taxon-name-part taxon-name-part-type="subgenus" reg="Baetiella">Baetiella</tp:taxon-name-part>) <tp:taxon-name-part taxon-name-part-type="species" reg="bispinosa">bispinosa</tp:taxon-name-part></tp:taxon-name> were collected on the surface of cobbles and boulders substrates in moderate to fast flowing streams. We found this species only in headwater streams.</p></tp:treatment-sec><ref-list><ref id="B49"><mixed-citation xmlns:xlink="http://www.w3.org/1999/xlink" xlink:type="simple"><person-group><name name-style="western"><surname>Waltz</surname><given-names>RD</given-names></name><name name-style="western"><surname>McCafferty</surname><given-names>WP</given-names></name></person-group> (<year>1987</year>) <article-title>Systematics of <italic><tp:taxon-name><tp:taxon-name-part taxon-name-part-type="genus">Pseudocloeon</tp:taxon-name-part></tp:taxon-name></italic>, <italic><tp:taxon-name><tp:taxon-name-part taxon-name-part-type="genus">Acentrella</tp:taxon-name-part></tp:taxon-name></italic>, <italic><tp:taxon-name><tp:taxon-name-part taxon-name-part-type="genus">Baetiella</tp:taxon-name-part></tp:taxon-name></italic>, and <italic><tp:taxon-name><tp:taxon-name-part taxon-name-part-type="genus">Liebebiella</tp:taxon-name-part></tp:taxon-name></italic>, new genus (<tp:taxon-name><tp:taxon-name-part taxon-name-part-type="order">Ephemeroptera</tp:taxon-name-part></tp:taxon-name>: <tp:taxon-name><tp:taxon-name-part taxon-name-part-type="family">Baetidae</tp:taxon-name-part></tp:taxon-name>).</article-title><source>Journal of the New York Entomological Society</source><volume>95</volume>(<issue>4</issue>): <fpage>553</fpage>–<lpage>568</lpage>.</mixed-citation></ref><ref id="B41"><mixed-citation xmlns:xlink="http://www.w3.org/1999/xlink" xlink:type="simple"><person-group><name name-style="western"><surname>Tong</surname><given-names>XL</given-names></name><name name-style="western"><surname>Dudgeon</surname><given-names>D</given-names></name></person-group> (<year>2000</year>) <article-title><italic><tp:taxon-name><tp:taxon-name-part taxon-name-part-type="genus">Baetiella</tp:taxon-name-part></tp:taxon-name></italic> (<tp:taxon-name><tp:taxon-name-part taxon-name-part-type="order">Ephemeroptera</tp:taxon-name-part></tp:taxon-name>: <tp:taxon-name><tp:taxon-name-part taxon-name-part-type="family">Baetidae</tp:taxon-name-part></tp:taxon-name>) in Hong Kong, with description of a new species.</article-title><source>Entomological News</source><volume>111</volume>(<issue>2</issue>): <fpage>143</fpage>–<lpage>138</lpage>.</mixed-citation></ref></ref-list></tp:taxon-treatment>
