# Supplementary material for: ﻿Taxonomic notes on the genus Baetiella Uéno, 1931 (Ephemeroptera, Baetidae), with description of three new species from Thailand
Source: Zookeys. 2024 May 9;1200:303–52. doi: 10.3897/zookeys.1200.116787 (PMC11099474; doi:10.3897/zookeys.1200.116787)
Supplement: XML Treatment for Baetiella (Gratia) narumonae [file zookeys.1200.116787-treatment5.xml]

<!DOCTYPE tp:taxon-treatment
  PUBLIC "-//TaxonX//DTD Taxonomic Treatment Publishing DTD v0 20100105//EN" "tax-treatment-NSO.dtd">
<tp:taxon-treatment xmlns:tp="http://www.plazi.org/taxpub"><tp:treatment-meta><kwd-group><label>Taxon classification</label><kwd>
                <named-content content-type="kingdom">Animalia</named-content>
              </kwd><kwd>
                <named-content content-type="order">Ephemeroptera</named-content>
              </kwd><kwd>
                <named-content content-type="family">Baetidae</named-content>
              </kwd></kwd-group><mixed-citation publication-type="journal"><person-group><name><surname>Phlai-ngam</surname><given-names>Sirikamon</given-names></name><name><surname>Boonsoong</surname><given-names>Boonsatien</given-names></name><name><surname>Gattolliat</surname><given-names>Jean-Luc</given-names></name><name><surname>Tungpairojwong</surname><given-names>Nisarat</given-names></name></person-group><article-title>﻿Taxonomic notes on the genus <italic><tp:taxon-name><tp:taxon-name-part taxon-name-part-type="genus" reg="Baetiella">Baetiella</tp:taxon-name-part></tp:taxon-name></italic> Uéno, 1931 (<tp:taxon-name><tp:taxon-name-part taxon-name-part-type="order">Ephemeroptera</tp:taxon-name-part></tp:taxon-name>, <tp:taxon-name><tp:taxon-name-part taxon-name-part-type="family">Baetidae</tp:taxon-name-part></tp:taxon-name>), with description of three new species from Thailand</article-title><source>Zookeys</source><day>09</day><month>05</month><year>2024</year><volume>1200</volume><fpage>303</fpage><lpage>352</lpage><pub-id pub-id-type="doi">10.3897/zookeys.1200.116787</pub-id></mixed-citation></tp:treatment-meta><tp:nomenclature><label>﻿</label><tp:taxon-name><object-id xmlns:xlink="http://www.w3.org/1999/xlink" content-type="arpha" xlink:type="simple">6F8B43CF-B585-5168-8F0D-0D3B25B4BB5C</object-id><tp:taxon-name-part taxon-name-part-type="genus" reg="Baetiella">Baetiella</tp:taxon-name-part> (<tp:taxon-name-part taxon-name-part-type="subgenus" reg="Gratia">Gratia</tp:taxon-name-part>) <tp:taxon-name-part taxon-name-part-type="species" reg="narumonae">narumonae</tp:taxon-name-part></tp:taxon-name><tp:taxon-authority>(Boonsoong &amp; Thomas, 2004)</tp:taxon-authority><xref ref-type="fig" rid="F21">Fig. 21</xref><tp:nomenclature-citation-list><tp:nomenclature-citation><tp:taxon-name>
                  <tp:taxon-name-part taxon-name-part-type="genus" reg="Gratia">Gratia</tp:taxon-name-part>
                  <tp:taxon-name-part taxon-name-part-type="species" reg="narumonae">narumonae</tp:taxon-name-part>
                </tp:taxon-name><comment>Boonsoong &amp; Thomas, 2004: 1.</comment></tp:nomenclature-citation><tp:nomenclature-citation><tp:taxon-name>
                  <tp:taxon-name-part taxon-name-part-type="genus" reg="Baetiella">Baetiella</tp:taxon-name-part>
                  <tp:taxon-name-part taxon-name-part-type="species" reg="narumonae">narumonae</tp:taxon-name-part>
                </tp:taxon-name><comment>: Kluge 2022: 166.</comment></tp:nomenclature-citation></tp:nomenclature-citation-list></tp:nomenclature><tp:treatment-sec sec-type="material" id="SECID0EOEBI"><title>Material examined.</title><p>Thailand, Six larvae in alcohol (<named-content xmlns:xlink="http://www.w3.org/1999/xlink" content-type="dwc:institutional_code" xlink:title="Collection of Aquatic Insects of Department of Biology at Khon Kaen University in Khon Kaen" xlink:href="http://grbio.org/institution/khon-kaen-university" xlink:type="simple">KKU</named-content>-AIC), Nan, Bo Kluea district, <named-content xmlns:xlink="http://www.w3.org/1999/xlink" content-type="dwc:verbatimCoordinates" xlink:type="simple"><named-content content-type="geo-json" specific-use="{&#34;type&#34;:&#34;Point&#34;,&#34;coordinates&#34;:[101.214150,18.996475]}" id="NCID0E2EBI" xlink:type="simple">18°59'47.31"N, 101°12'50.94"E</named-content></named-content>, 684 m, 24.XII.2019, S. Phlai-ngam leg.; Ten larvae in alcohol (<named-content xmlns:xlink="http://www.w3.org/1999/xlink" content-type="dwc:institutional_code" xlink:title="Collection of Aquatic Insects of Department of Biology at Khon Kaen University in Khon Kaen" xlink:href="http://grbio.org/institution/khon-kaen-university" xlink:type="simple">KKU</named-content>-AIC), Chiang Mai, Chom Thong district, near Mae Ya waterfall, <named-content xmlns:xlink="http://www.w3.org/1999/xlink" content-type="dwc:verbatimCoordinates" xlink:type="simple"><named-content content-type="geo-json" specific-use="{&#34;type&#34;:&#34;Point&#34;,&#34;coordinates&#34;:[98.597714,18.439567]}" id="NCID0EHFBI" xlink:type="simple">18°26'22.44"N, 98°35'51.77"E</named-content></named-content>, 582 m, 3.II.2016, S. Phlai-ngam leg.; Three larvae in alcohol (<named-content xmlns:xlink="http://www.w3.org/1999/xlink" content-type="dwc:institutional_code" xlink:title="Collection of Aquatic Insects of Department of Biology at Khon Kaen University in Khon Kaen" xlink:href="http://grbio.org/institution/khon-kaen-university" xlink:type="simple">KKU</named-content>-AIC), Chiang Mai, Chom Thong district, Mae Klang stream, <named-content xmlns:xlink="http://www.w3.org/1999/xlink" content-type="dwc:verbatimCoordinates" xlink:type="simple"><named-content content-type="geo-json" specific-use="{&#34;type&#34;:&#34;Point&#34;,&#34;coordinates&#34;:[98.668514,18.494367]}" id="NCID0ETFBI" xlink:type="simple">18°29'39.72"N, 98°40'06.65"E</named-content></named-content>, 337 m, 3.II.2016, S. Phlai-ngam leg. Two larvae in alcohol (<named-content xmlns:xlink="http://www.w3.org/1999/xlink" content-type="dwc:institutional_code" xlink:title="Muséum cantonal des sciences naturelles, Department of Zoology" xlink:href="http://grbio.org/institution/musee-zoologique-0" xlink:type="simple">MZL</named-content>: GBIFCH01118454), Chiang Mai, Chom Thong district, Ban Luang, Siribhum waterfall, <named-content xmlns:xlink="http://www.w3.org/1999/xlink" content-type="dwc:verbatimCoordinates" xlink:type="simple"><named-content content-type="geo-json" specific-use="{&#34;type&#34;:&#34;Point&#34;,&#34;coordinates&#34;:[98.513831,18.547228]}" id="NCID0E6FBI" xlink:type="simple">18°32'50.02"N, 98°30'49.79"E</named-content></named-content>, 1,359 m, 17.XII.2020, B. Boonsoong leg. Four larvae in alcohol (<named-content xmlns:xlink="http://www.w3.org/1999/xlink" content-type="dwc:institutional_code" xlink:title="Muséum cantonal des sciences naturelles, Department of Zoology" xlink:href="http://grbio.org/institution/musee-zoologique-0" xlink:type="simple">MZL</named-content>: GBIFCH01118455), Chiang Rai, Mae Lao district, Khun Korn waterfall, <named-content xmlns:xlink="http://www.w3.org/1999/xlink" content-type="dwc:verbatimCoordinates" xlink:type="simple"><named-content content-type="geo-json" specific-use="{&#34;type&#34;:&#34;Point&#34;,&#34;coordinates&#34;:[99.651300,19.862800]}" id="NCID0ELGBI" xlink:type="simple">19°51.768'N, 99°39.078'E</named-content></named-content>, 534 m, 6.V.2019, B. Boonsoong leg.</p></tp:treatment-sec><tp:treatment-sec sec-type="diagnosis" id="SECID0EQGBI"><title>Diagnosis.</title><p>Body (Fig. <xref ref-type="fig" rid="F21">21A–C</xref>) dorsoventrally flattened, brownish with dark brown pattern, head and thorax dorsally brownish, thorax broad; labrum broad (slightly broader than labium), each half of dorsal surface with one central seta, distal part with a row of submarginal setae including two innermost long, pointed, simple, robust setae and others with branched, robust setae; maxillary palp 2-segmented, short and thick, subequal in length, terminal segment with a small tip at apex; labium compact, glossa clearly shorter than paraglossa; labial palp 3-segmented, terminal segment rounded with a small tip at apex, segment II with an inner apical lobe; thorax with distinct tubercles, pronotum with two pairs of tubercles, the anterior pair bigger and at wider interval than posterior ones; hindwing pad reduced; all legs without coxal gill, femora with a strong row of long, dense, ciliated setae on dorsal margin, tarsal claw with a row of 8–10 denticles and a pair of apical setae; dorsal surface shagreened, with short, rounded scale-like setae and scattered, fine setae; tergites I–IX with a strong, single posteromedian protuberance and reduced to small size in tergite X, distal margin with short, blunt denticles and scattered, short, fine setae; sternites with rounded, scale-like setae and scattered, short, fine setae, sternite VI with more abundant and bigger scales, sternites VII–IX with abundant scale-like setae, more numerous than in other segments, especially distal part and distal margin; seven pairs of gills present on abdominal tergites I–VII, oval and without tracheation, gill margin devoid of scales, only with scattered, fine setae; paraproct with 11–16 strong, rounded scale-like setae; paracercus reduced, cone-shaped.</p><fig id="F21" position="float" orientation="portrait"><object-id xmlns:xlink="http://www.w3.org/1999/xlink" content-type="doi" xlink:type="simple">10.3897/zookeys.1200.116787.figure21</object-id><object-id xmlns:xlink="http://www.w3.org/1999/xlink" content-type="arpha" xlink:type="simple">E8D2AE21-1FD5-5D72-8EEA-EE44A18816D7</object-id><label>Figure 21.</label><caption><p><tp:taxon-name><tp:taxon-name-part taxon-name-part-type="genus" reg="Baetiella">Baetiella</tp:taxon-name-part> (<tp:taxon-name-part taxon-name-part-type="subgenus" reg="Gratia">Gratia</tp:taxon-name-part>) <tp:taxon-name-part taxon-name-part-type="species" reg="narumonae">narumonae</tp:taxon-name-part></tp:taxon-name>, larval habitus <bold>A</bold> dorsal view <bold>B</bold> lateral view <bold>C</bold> ventral view. Scale bar: 1 mm.</p></caption><graphic xmlns:xlink="http://www.w3.org/1999/xlink" xlink:href="zookeys-1200-303_article-116787__-g021.jpg" position="float" orientation="portrait" xlink:type="simple" id="oo_1044383.jpg"><uri content-type="original_file" xlink:type="simple">https://binary.pensoft.net/fig/1044383</uri></graphic></fig></tp:treatment-sec><tp:treatment-sec sec-type="distribution" id="SECID0E2HBI"><title>Distribution.</title><p>Chiang Mai and Nan provinces (northern Thailand).</p></tp:treatment-sec><tp:treatment-sec sec-type="remarks" id="SECID0EAIBI"><title>Remarks.</title><p>The larvae of <tp:taxon-name><tp:taxon-name-part taxon-name-part-type="genus" reg="Baetiella">Baetiella</tp:taxon-name-part> (<tp:taxon-name-part taxon-name-part-type="subgenus" reg="Gratia">Gratia</tp:taxon-name-part>) <tp:taxon-name-part taxon-name-part-type="species" reg="narumonae">narumonae</tp:taxon-name-part></tp:taxon-name> were found in fast flowing streams. The substrate types were dominated by boulders, cobbles, pebbles, gravel, and a sandy bottom. The larvae were found on the surface of boulders, cobbles, and bedrock, sometimes covered by green algae. Almost all sampling sites were in mountainous forest areas in the northern part of Thailand, undisturbed by human activities. However, this species can be also found in streams such as Mae Klang stream which can be disturbed by tourist attractions and human activities.</p></tp:treatment-sec></tp:taxon-treatment>
