# Supplementary material for: ﻿Taxonomic notes on the genus Baetiella Uéno, 1931 (Ephemeroptera, Baetidae), with description of three new species from Thailand
Source: Zookeys. 2024 May 9;1200:303–52. doi: 10.3897/zookeys.1200.116787 (PMC11099474; doi:10.3897/zookeys.1200.116787)
Supplement: XML Treatment for Baetiella (Gratia) sororculaenadinae [file zookeys.1200.116787-treatment6.xml]

<!DOCTYPE tp:taxon-treatment
  PUBLIC "-//TaxonX//DTD Taxonomic Treatment Publishing DTD v0 20100105//EN" "tax-treatment-NSO.dtd">
<tp:taxon-treatment xmlns:tp="http://www.plazi.org/taxpub"><tp:treatment-meta><kwd-group><label>Taxon classification</label><kwd>
                <named-content content-type="kingdom">Animalia</named-content>
              </kwd><kwd>
                <named-content content-type="order">Ephemeroptera</named-content>
              </kwd><kwd>
                <named-content content-type="family">Baetidae</named-content>
              </kwd></kwd-group><mixed-citation publication-type="journal"><person-group><name><surname>Phlai-ngam</surname><given-names>Sirikamon</given-names></name><name><surname>Boonsoong</surname><given-names>Boonsatien</given-names></name><name><surname>Gattolliat</surname><given-names>Jean-Luc</given-names></name><name><surname>Tungpairojwong</surname><given-names>Nisarat</given-names></name></person-group><article-title>﻿Taxonomic notes on the genus <italic><tp:taxon-name><tp:taxon-name-part taxon-name-part-type="genus" reg="Baetiella">Baetiella</tp:taxon-name-part></tp:taxon-name></italic> Uéno, 1931 (<tp:taxon-name><tp:taxon-name-part taxon-name-part-type="order">Ephemeroptera</tp:taxon-name-part></tp:taxon-name>, <tp:taxon-name><tp:taxon-name-part taxon-name-part-type="family">Baetidae</tp:taxon-name-part></tp:taxon-name>), with description of three new species from Thailand</article-title><source>Zookeys</source><day>09</day><month>05</month><year>2024</year><volume>1200</volume><fpage>303</fpage><lpage>352</lpage><pub-id pub-id-type="doi">10.3897/zookeys.1200.116787</pub-id></mixed-citation></tp:treatment-meta><tp:nomenclature><label>﻿</label><tp:taxon-name><object-id xmlns:xlink="http://www.w3.org/1999/xlink" content-type="arpha" xlink:type="simple">BA452440-9A30-5627-81D4-9EAA91C4EF34</object-id><tp:taxon-name-part taxon-name-part-type="genus" reg="Baetiella">Baetiella</tp:taxon-name-part> (<tp:taxon-name-part taxon-name-part-type="subgenus" reg="Gratia">Gratia</tp:taxon-name-part>) <tp:taxon-name-part taxon-name-part-type="species" reg="sororculaenadinae">sororculaenadinae</tp:taxon-name-part></tp:taxon-name><tp:taxon-authority>(Thomas, 1992)</tp:taxon-authority><xref ref-type="fig" rid="F22">Fig. 22</xref><tp:nomenclature-citation-list><tp:nomenclature-citation><tp:taxon-name>
                  <tp:taxon-name-part taxon-name-part-type="genus" reg="Gratia">Gratia</tp:taxon-name-part>
                  <tp:taxon-name-part taxon-name-part-type="species" reg="sororculaenadinae">sororculaenadinae</tp:taxon-name-part>
                </tp:taxon-name><comment>Thomas, 1992: 47.</comment></tp:nomenclature-citation></tp:nomenclature-citation-list></tp:nomenclature><tp:treatment-sec sec-type="material" id="SECID0ENKBI"><title>Material examined.</title><p>Thailand, One larva in alcohol (<named-content xmlns:xlink="http://www.w3.org/1999/xlink" content-type="dwc:institutional_code" xlink:title="Collection of Aquatic Insects of Department of Biology at Khon Kaen University in Khon Kaen" xlink:href="http://grbio.org/institution/khon-kaen-university" xlink:type="simple">KKU</named-content>-AIC), Mukdahan, Nong Sung district, Tad Ton waterfall, <named-content xmlns:xlink="http://www.w3.org/1999/xlink" content-type="dwc:verbatimCoordinates" xlink:type="simple"><named-content content-type="geo-json" specific-use="{&#34;type&#34;:&#34;Point&#34;,&#34;coordinates&#34;:[104.313081,16.494578]}" id="NCID0E1KBI" xlink:type="simple">16°29'40.48"N, 104°18'47.09"E</named-content></named-content>, 208 m, 23.XII.2017, S. Phlai-ngam leg; Four larvae in alcohol (<named-content xmlns:xlink="http://www.w3.org/1999/xlink" content-type="dwc:institutional_code" xlink:title="Collection of Aquatic Insects of Department of Biology at Khon Kaen University in Khon Kaen" xlink:href="http://grbio.org/institution/khon-kaen-university" xlink:type="simple">KKU</named-content>-AIC), Chiang Mai, Muang district, Suthep subdistrict, near Mon Tha Than waterfall, <named-content xmlns:xlink="http://www.w3.org/1999/xlink" content-type="dwc:verbatimCoordinates" xlink:type="simple"><named-content content-type="geo-json" specific-use="{&#34;type&#34;:&#34;Point&#34;,&#34;coordinates&#34;:[98.923119,18.817336]}" id="NCID0EGLBI" xlink:type="simple">18°49'02.41"N, 98°55'23.23"E</named-content></named-content>, 713 m, 4.II.2016, S. Phlai-ngam leg.</p></tp:treatment-sec><tp:treatment-sec sec-type="diagnosis" id="SECID0ELLBI"><title>Diagnosis.</title><p>Body (Fig. <xref ref-type="fig" rid="F22">22A–C</xref>) dorsoventrally flattened, brownish with dark brown pattern, head and thorax dorsally brownish, scape and pedicel with numerous scale-like setae; thorax broad; labrum broad, each half of dorsal surface with one central seta, distal part with a row of submarginal setae including two innermost long, pointed, simple, robust setae and others with branched, clearly fimbriate and ramified setae; maxillary palp 2-segmented, terminal segment with a small tip at apex; labium compact, glossa subequal in length to paraglossa; labial palp 3-segmented, terminal and segment II completed fused, terminal segment asymmetrical and rounded with a small tip at apex, segment II without an inner apical lobe; hindwing pad reduced; all legs without coxal gill, femora with a strong row of long, dense, ciliated setae on dorsal margin, tarsal claw with a row of 7–9 denticles and a pair of apical setae; tergites I–IX with a strong, single posteromedian protuberance, distal margin with short, blunt denticles and scattered, short, fine setae; seven pairs of gills present on abdominal tergites I–VII, oval and without tracheation, gill margins with numerous spine like-setae and scattered, short, fine setae; paraproct with 20–25 strong, rounded scales; paracercus reduced to one segment.</p><fig id="F22" position="float" orientation="portrait"><object-id xmlns:xlink="http://www.w3.org/1999/xlink" content-type="doi" xlink:type="simple">10.3897/zookeys.1200.116787.figure22</object-id><object-id xmlns:xlink="http://www.w3.org/1999/xlink" content-type="arpha" xlink:type="simple">B5C4B6C0-0B49-58EA-819B-41A164A88C1F</object-id><label>Figure 22.</label><caption><p><tp:taxon-name><tp:taxon-name-part taxon-name-part-type="genus" reg="Baetiella">Baetiella</tp:taxon-name-part> (<tp:taxon-name-part taxon-name-part-type="subgenus" reg="Gratia">Gratia</tp:taxon-name-part>) <tp:taxon-name-part taxon-name-part-type="species" reg="sororculaenadinae">sororculaenadinae</tp:taxon-name-part></tp:taxon-name>, larval habitus <bold>A</bold> dorsal view <bold>B</bold> lateral view <bold>C</bold> ventral view. Scale bar: 1 mm.</p></caption><graphic xmlns:xlink="http://www.w3.org/1999/xlink" xlink:href="zookeys-1200-303_article-116787__-g022.jpg" position="float" orientation="portrait" xlink:type="simple" id="oo_1044384.jpg"><uri content-type="original_file" xlink:type="simple">https://binary.pensoft.net/fig/1044384</uri></graphic></fig><fig id="F23" position="float" orientation="portrait"><object-id xmlns:xlink="http://www.w3.org/1999/xlink" content-type="doi" xlink:type="simple">10.3897/zookeys.1200.116787.figure23</object-id><object-id xmlns:xlink="http://www.w3.org/1999/xlink" content-type="arpha" xlink:type="simple">74672401-9C88-5BBB-BE55-347073906917</object-id><label>Figure 23.</label><caption><p>Sampling sites and the coexistence microhabitats of <tp:taxon-name><tp:taxon-name-part taxon-name-part-type="genus" reg="Baetiella">Baetiella</tp:taxon-name-part> (<tp:taxon-name-part taxon-name-part-type="subgenus" reg="Baetiella">Baetiella</tp:taxon-name-part>) <tp:taxon-name-part taxon-name-part-type="species" reg="baei">baei</tp:taxon-name-part></tp:taxon-name> sp. nov. and <tp:taxon-name><tp:taxon-name-part taxon-name-part-type="genus" reg="Baetiella">B.</tp:taxon-name-part> (<tp:taxon-name-part taxon-name-part-type="subgenus" reg="Baetiella">Baetiella</tp:taxon-name-part>) <tp:taxon-name-part taxon-name-part-type="species" reg="lannaensis">lannaensis</tp:taxon-name-part></tp:taxon-name> sp. nov. <bold>A</bold> Siribhum waterfall (Chiang Mai province) <bold>B, C</bold> microhabitats of Siribhum waterfall and Mo Pang waterfall (Mae Hong Son Province) respectively. White arrows indicate coexisting microhabitats of <tp:taxon-name><tp:taxon-name-part taxon-name-part-type="genus" reg="Baetiella">B.</tp:taxon-name-part> (<tp:taxon-name-part taxon-name-part-type="subgenus" reg="Baetiella">Baetiella</tp:taxon-name-part>) <tp:taxon-name-part taxon-name-part-type="species" reg="baei">baei</tp:taxon-name-part></tp:taxon-name> sp. nov. and <tp:taxon-name><tp:taxon-name-part taxon-name-part-type="genus" reg="Baetiella">B.</tp:taxon-name-part> (<tp:taxon-name-part taxon-name-part-type="subgenus" reg="Baetiella">Baetiella</tp:taxon-name-part>) <tp:taxon-name-part taxon-name-part-type="species" reg="lannaensis">lannaensis</tp:taxon-name-part></tp:taxon-name> sp. nov.</p></caption><graphic xmlns:xlink="http://www.w3.org/1999/xlink" xlink:href="zookeys-1200-303_article-116787__-g023.jpg" position="float" orientation="portrait" xlink:type="simple" id="oo_1044385.jpg"><uri content-type="original_file" xlink:type="simple">https://binary.pensoft.net/fig/1044385</uri></graphic></fig><fig id="F24" position="float" orientation="portrait"><object-id xmlns:xlink="http://www.w3.org/1999/xlink" content-type="doi" xlink:type="simple">10.3897/zookeys.1200.116787.figure24</object-id><object-id xmlns:xlink="http://www.w3.org/1999/xlink" content-type="arpha" xlink:type="simple">D2A64F36-2AFB-59F2-96A4-8C11E2EE9E5E</object-id><label>Figure 24.</label><caption><p>Distribution map of <italic><tp:taxon-name><tp:taxon-name-part taxon-name-part-type="genus" reg="Baetiella">Baetiella</tp:taxon-name-part></tp:taxon-name></italic> species in Thailand with type localities of the new species. Red and yellow stars show the type localities.</p></caption><graphic xmlns:xlink="http://www.w3.org/1999/xlink" xlink:href="zookeys-1200-303_article-116787__-g024.jpg" position="float" orientation="portrait" xlink:type="simple" id="oo_1044386.jpg"><uri content-type="original_file" xlink:type="simple">https://binary.pensoft.net/fig/1044386</uri></graphic></fig></tp:treatment-sec><tp:treatment-sec sec-type="distribution" id="SECID0ETPBI"><title>Distribution.</title><p>Chiang Mai and Mukdahan Provinces (north and northeast of Thailand).</p></tp:treatment-sec><tp:treatment-sec sec-type="remarks" id="SECID0EYPBI"><title>Remarks.</title><p>The larvae of <tp:taxon-name><tp:taxon-name-part taxon-name-part-type="genus" reg="Baetiella">Baetiella</tp:taxon-name-part> (<tp:taxon-name-part taxon-name-part-type="subgenus" reg="Gratia">Gratia</tp:taxon-name-part>) <tp:taxon-name-part taxon-name-part-type="species" reg="sororculaenadinae">sororculaenadinae</tp:taxon-name-part></tp:taxon-name> were found in fast flowing streams in forest areas. The substrate types were dominated by bedrock and boulders. The larvae were found on the surfaces of the bedrock. This species was reported from Chiang Mai Province (northern region of Thailand) for the first time by <xref ref-type="bibr" rid="B40">Thomas (1992)</xref>. Interestingly, we found larvae of this species in the Mukdahan Province located in the northeast region of Thailand. This discovery indicates that this species is more widespread and colonizes wider environmental and altitudinal ranges than previously thought.</p></tp:treatment-sec><ref-list><ref id="B40"><mixed-citation xmlns:xlink="http://www.w3.org/1999/xlink" xlink:type="simple"><person-group><name name-style="western"><surname>Thomas</surname><given-names>A</given-names></name></person-group> (<year>1992</year>) <article-title><italic><tp:taxon-name><tp:taxon-name-part taxon-name-part-type="genus">Gratia</tp:taxon-name-part><tp:taxon-name-part taxon-name-part-type="species">sororculaenadinae</tp:taxon-name-part></tp:taxon-name></italic> n. gen., sp. n., Ephéméroptère nouveau de Thaïlande (<tp:taxon-name><tp:taxon-name-part taxon-name-part-type="order">Ephemeroptera</tp:taxon-name-part></tp:taxon-name>, <tp:taxon-name><tp:taxon-name-part taxon-name-part-type="family">Baetidae</tp:taxon-name-part></tp:taxon-name>).</article-title><source>Bulletin de la Société d’Histoire naturelle de Toulouse</source><volume>128</volume>: <fpage>47</fpage>–<lpage>51</lpage>.</mixed-citation></ref></ref-list></tp:taxon-treatment>
